# Supplementary material for: Local inflammation at the salmon louse (Lepeophtheirus salmonis) attachment site contributes to copepodid rejection in coho salmon (Oncorhynchus kisutch)
Source: Cell Tissue Res. 2025 Jun 4;401(2):181–211. doi: 10.1007/s00441-025-03976-0 (PMC12325551; doi:10.1007/s00441-025-03976-0)
Supplement: Supplementary file 1 — Supplementary file1 (XLSX 6579 KB) [file 441_2025_3976_MOESM1_ESM.xlsx]

## Sheet: Contents
Page	Description	Analysis
1.	Lice counts, challenge 3	Lice counts
2.	Lice counts, challenge 1 - 2	Lice counts
3.	Histologysamples, body flank and attachment site	Histology
4.	Number of purple mucous cells	Histology
5.	Quality stats, spatial transcriptomics	Spatial transcriptomics
6.	20240329_133503_Atlantic_ Lice	Proteomics
7	20240329_135604_Coho_Lice	Proteomics
8.	Clusters Atlantic salmon	Proteomics
9.	Clusters Atlantic salmon	Proteomics

## Sheet: 1. Lice count, challenge 3
Date	Time	hpi	Tank	ID	Species	Fish#	Fin Cop.	Fin Chal.	Fin Pre-Adult	Body Cop.	Body Chal.	Body Adult	gill Cop.	gill Chal.	gill Pre-Adult
2021-10-27	TA	12	G1	CH3_1	Atlantic salmon	1	1	1	0	0	0	0	12	0	0	CB 09Nov2021	MI 10Nov2021
2021-10-27	TA	12	G1	CH3_2	Atlantic salmon	2	0	0	0	0	0	0	6	0	0	CB 09Nov2021	MI 10Nov2021	Infected tanks
2021-10-27	TA	12	G1	CH3_3	Atlantic salmon	3	2	0	0	0	0	0	13	0	0	CB 09Nov2021	MI 10Nov2021	Atlantic salmon tanks G1, G2, G3
2021-10-27	TA	12	G2	CH3_4	Atlantic salmon	1	0	0	0	1	0	0	9	0	0	CB 09Nov2021	MI 10Nov2021	Chum salmon G5, G6, G7
2021-10-27	TA	12	G2	CH3_5	Atlantic salmon	2	2	0	0	0	0	0	6	2	0	CB 09Nov2021	MI 10Nov2021	Pink salmon G10, 11, G12
2021-10-27	TA	12	G2	CH3_6	Atlantic salmon	3	0	0	0	0	0	0	9	1	0	CB 09Nov2021	MI 10Nov2021	Coho salmon G15, G16, G17
2021-10-27	TA	12	G3	CH3_7	Atlantic salmon	1	4	0	0	2	0	0	7	4	0	CB 09Nov2021	MI 10Nov2021
2021-10-27	TA	12	G3	CH3_8	Atlantic salmon	2	3	1	1	1	1	0	9	5	0	CB 09Nov2021	MI 10Nov2021	Uninfected tanks
2021-10-27	TA	12	G3	CH3_9	Atlantic salmon	3	3	0	0	2	0	0	13	0	0	CB 09Nov2021	MI 10Nov2021	Atlantic G4
2021-10-27	TA	12	G5	CH3_10	Chum salmon	1	0	0	0	1	0	0	5	0	0	CB 09Nov2021	MI 10Nov2021	Chum G8
2021-10-27	TA	12	G5	CH3_11	Chum salmon	2	2	0	0	0	0	0	2	0	0	CB 09Nov2021	MI 10Nov2021	Pink G9
2021-10-27	TA	12	G5	CH3_12	Chum salmon	3	0	0	0	0	0	0	1	0	0	CB 09Nov2021	MI 10Nov2021	Coho G14
2021-10-27	TA	12	G6	CH3_13	Chum salmon	1	3	0	0	0	0	0	3	0	0	CB 09Nov2021	MI 10Nov2021
2021-10-27	TA	12	G6	CH3_14	Chum salmon	2	0	0	0	0	0	0	3	0	0	CB 09Nov2021	MI 10Nov2021
2021-10-27	TA	12	G6	CH3_15	Chum salmon	3	0	0	0	1	0	0	6	0	0	CB 09Nov2021	MI 10Nov2021
2021-10-27	TA	12	G7	CH3_16	Chum salmon	1	3	0	0	1	0	0	4	0	0	CB 09Nov2021	MI 10Nov2021
2021-10-27	TA	12	G7	CH3_17	Chum salmon	2	0	0	0	0	0	0	4	0	0	CB 09Nov2021	MI 10Nov2021
2021-10-27	TA	12	G7	CH3_18	Chum salmon	3	2	0	0	1	0	0	3	0	0	CB 09Nov2021	MI 10Nov2021
2021-10-27	TA	12	G10	CH3_19	Pink salmon	1	0	0	0	0	0	0	0	0	0	CB 09Nov2021	MI 10Nov2021
2021-10-27	TA	12	G10	CH3_20	Pink salmon	2	0	0	0	0	0	0	0	0	0	CB 09Nov2021	MI 10Nov2021
2021-10-27	TA	12	G10	CH3_21	Pink salmon	3	1	0	0	0	0	0	0	0	0	CB 09Nov2021	MI 10Nov2021
2021-10-27	TA	12	G11	CH3_22	Pink salmon	1	0	0	0	0	0	0	0	0	0	CB 09Nov2021	MI 10Nov2021
2021-10-27	TA	12	G11	CH3_23	Pink salmon	2	1	0	0	0	0	0	1	0	0	CB 09Nov2021	MI 10Nov2021
2021-10-27	TA	12	G11	CH3_24	Pink salmon	3	0	0	0	0	0	0	0	0	0	CB 09Nov2021	MI 10Nov2021
2021-10-27	TA	12	G12	CH3_25	Pink salmon	1	2	0	0	1	0	0	11	0	0	CB 09Nov2021	MI 10Nov2021
2021-10-27	TA	12	G12	CH3_26	Pink salmon	2	1	0	0	2	0	0	1	0	0	CB 09Nov2021	MI 10Nov2021
2021-10-27	TA	12	G12	CH3_27	Pink salmon	3	1	0	0	1	0	0	3	0	0	CB 09Nov2021	MI 10Nov2021
2021-10-27	TA	12	G15	CH3_28	Coho salmon	1	5	0	0	0	0	0	0	0	0	CB 09Nov2021	MI 10Nov2021
2021-10-27	TA	12	G15	CH3_29	Coho salmon	2	1	0	0	0	0	0	0	0	0	CB 09Nov2021	MI 10Nov2021
2021-10-27	TA	12	G15	CH3_30	Coho salmon	3	1	0	0	0	0	0	0	0	0	CB 09Nov2021	MI 10Nov2021
2021-10-27	TA	12	G16	CH3_31	Coho salmon	1	3	0	0	1	0	0	1	0	0	CB 09Nov2021	MI 10Nov2021
2021-10-27	TA	12	G16	CH3_32	Coho salmon	2	2	0	0	0	0	0	2	0	0	CB 09Nov2021	MI 10Nov2021
2021-10-27	TA	12	G16	CH3_33	Coho salmon	3	4	0	0	0	0	0	0	0	0	CB 09Nov2021	MI 10Nov2021
2021-10-27	TA	12	G17	CH3_34	Coho salmon	1	5	0	0	0	0	0	1	0	0	CB 09Nov2021	MI 10Nov2021
2021-10-27	TA	12	G17	CH3_35	Coho salmon	2	5	0	0	1	0	0	0	0	0	CB 09Nov2021	MI 10Nov2021
2021-10-27	TA	12	G17	CH3_36	Coho salmon	3	1	0	0	1	0	0	1	0	0	CB 09Nov2021	MI 10Nov2021
2021-10-27	TB	24	G1	CH3_37	Atlantic salmon	1	0	1	0	0	0	0	5	0	0	CB 09Nov2021	MI 10Nov2021
2021-10-27	TB	24	G1	CH3_38	Atlantic salmon	2	1	0	0	1	0	0	4	0	0	CB 09Nov2021	MI 10Nov2021
2021-10-27	TB	24	G1	CH3_39	Atlantic salmon	3	2	1	0	0	2	0	2	1	0	CB 09Nov2021	MI 10Nov2021
2021-10-27	TB	24	G2	CH3_40	Atlantic salmon	1	1	1	0	0	0	0	2	0	0	CB 09Nov2021	JC 11Nov2021
2021-10-27	TB	24	G2	CH3_41	Atlantic salmon	2	2	0	0	0	0	1	4	0	0	CB 09Nov2021	JC 11Nov2021
2021-10-27	TB	24	G2	CH3_42	Atlantic salmon	3	4	0	0	0	0	0	11	0	0	CB 09Nov2021	JC 11Nov2021
2021-10-27	TB	24	G3	CH3_43	Atlantic salmon	1	3	0	0	0	0	0	4	0	0	CB 09Nov2021	JC 11Nov2021
2021-10-27	TB	24	G3	CH3_44	Atlantic salmon	2	2	0	0	3	0	0	9	0	0	CB 09Nov2021	JC 11Nov2021
2021-10-27	TB	24	G3	CH3_45	Atlantic salmon	3	1	1	0	2	1	0	7	0	0	CB 09Nov2021	JC 11Nov2021
2021-10-27	TB	24	G5	CH3_46	Chum salmon	1	0	0	0	0	0	0	1	0	0	CB 09Nov2021	JC 11Nov2021
2021-10-27	TB	24	G5	CH3_47	Chum salmon	2	1	0	0	0	0	0	1	0	0	CB 09Nov2021	JC 11Nov2021
2021-10-27	TB	24	G5	CH3_48	Chum salmon	3	0	0	0	0	0	0	0	0	0	CB 09Nov2021	JC 11Nov2021
2021-10-27	TB	24	G5	CH3_49	Chum salmon	4	2	0	0	0	0	0	1	0	0	CB 09Nov2021	JC 11Nov2021
2021-10-27	TB	24	G5	CH3_50	Chum salmon	5	2	0	0	0	0	0	1	0	0	CB 09Nov2021	JC 11Nov2021
2021-10-27	TB	24	G6	CH3_51	Chum salmon	1	0	0	0	1	0	0	0	0	0	CB 09Nov2021	JC 11Nov2021
2021-10-27	TB	24	G6	CH3_52	Chum salmon	2	1	0	0	0	0	0	0	0	0	CB 09Nov2021	JC 11Nov2021
2021-10-27	TB	24	G6	CH3_53	Chum salmon	3	0	0	0	0	0	0	0	0	0	CB 09Nov2021	JC 11Nov2021
2021-10-27	TB	24	G6	CH3_54	Chum salmon	4	1	0	0	0	0	0	2	0	0	CB 09Nov2021	JC 11Nov2021
2021-10-27	TB	24	G6	CH3_55	Chum salmon	5	0	0	0	0	0	0	0	0	0	CB 09Nov2021	JC 11Nov2021
2021-10-27	TB	24	G7	CH3_56	Chum salmon	1	2	0	0	0	0	0	1	0	0	CB 09Nov2021	JC 11Nov2021
2021-10-27	TB	24	G7	CH3_57	Chum salmon	2	0	0	0	0	0	0	1	0	0	CB 09Nov2021	JC 11Nov2021
2021-10-27	TB	24	G7	CH3_58	Chum salmon	3	0	0	0	0	0	0	1	0	0	CB 09Nov2021	JC 11Nov2021
2021-10-27	TB	24	G7	CH3_59	Chum salmon	4	0	0	0	0	0	0	1	0	0	CB 09Nov2021	JC 11Nov2021
2021-10-27	TB	24	G7	CH3_60	Chum salmon	5	1	0	0	0	0	0	0	0	0	CB 09Nov2021	JC 11Nov2021
2021-10-27	TB	24	G10	CH3_61	Pink salmon	1	0	0	0	0	0	0	0	0	0	CB 09Nov2021	JC 11Nov2021
2021-10-27	TB	24	G10	CH3_62	Pink salmon	2	0	0	0	0	0	0	0	0	0	CB 09Nov2021	JC 11Nov2021
2021-10-27	TB	24	G10	CH3_63	Pink salmon	3	0	0	0	0	0	0	0	0	0	CB 09Nov2021	JC 11Nov2021
2021-10-27	TB	24	G11	CH3_64	Pink salmon	1	0	0	0	0	0	0	0	0	0	CB 09Nov2021	JC 11Nov2021
2021-10-27	TB	24	G11	CH3_65	Pink salmon	2	0	0	0	0	0	0	0	0	0	CB 09Nov2021	JC 11Nov2021
2021-10-27	TB	24	G11	CH3_66	Pink salmon	3	0	0	0	0	0	0	0	0	0	CB 09Nov2021	JC 11Nov2021
2021-10-27	TB	24	G12	CH3_67	Pink salmon	1	1	0	0	0	0	0	0	0	0	CB 09Nov2021	JC 11Nov2021
2021-10-27	TB	24	G12	CH3_68	Pink salmon	2	0	0	0	0	0	0	0	0	0	CB 09Nov2021	JC 11Nov2021
2021-10-27	TB	24	G12	CH3_69	Pink salmon	3	2	0	0	0	0	0	1	0	0	CB 09Nov2021	JC 11Nov2021
2021-10-27	TB	24	G15	CH3_70	Coho salmon	1	2	0	0	0	0	0	3	0	0	CB 09Nov2021	JC 11Nov2021
2021-10-27	TB	24	G15	CH3_71	Coho salmon	2	3	0	0	0	0	0	1	0	0	CB 09Nov2021	JC 11Nov2021
2021-10-27	TB	24	G15	CH3_72	Coho salmon	3	5	0	0	1	0	0	1	0	0	CB 09Nov2021	JC 11Nov2021
2021-10-27	TB	24	G16	CH3_73	Coho salmon	1	1	0	0	0	0	0	3	0	0	CB 09Nov2021	JC 11Nov2021
2021-10-27	TB	24	G16	CH3_74	Coho salmon	2	1	0	0	1	0	0	1	0	0	CB 09Nov2021	JC 11Nov2021
2021-10-27	TB	24	G16	CH3_75	Coho salmon	3	2	0	0	0	0	0	1	0	0	CB 09Nov2021	JC 11Nov2021
2021-10-27	TB	24	G17	CH3_76	Coho salmon	1	5	0	0	1	0	0	2	0	0	CB 09Nov2021	JC 11Nov2021
2021-10-27	TB	24	G17	CH3_77	Coho salmon	2	2	0	0	0	0	0	0	0	0	CB 09Nov2021	JC 11Nov2021
2021-10-27	TB	24	G17	CH3_78	Coho salmon	3	5	0	0	1	0	0	1	0	0	CB 09Nov2021	JC 11Nov2021
2021-10-28	TC	36	G1	CH3_79	Atlantic salmon	1	1	0	0	0	0	0	5	1	0	CB 09Nov2021	JC 11Nov2021
2021-10-28	TC	36	G1	CH3_80	Atlantic salmon	2	1	0	0	0	4	0	2	2	0	CB 09Nov2021	JC 11Nov2021
2021-10-28	TC	36	G1	CH3_81	Atlantic salmon	3	0	0	0	1	0	0	7	3	0	CB 09Nov2021	JC 11Nov2021
2021-10-28	TC	36	G2	CH3_82	Atlantic salmon	1	2	0	0	1	0	0	11	2	0	CB 09Nov2021	JC 11Nov2021
2021-10-28	TC	36	G2	CH3_83	Atlantic salmon	2	0	0	0	2	0	0	13	2	0	CB 09Nov2021	JC 11Nov2021
2021-10-28	TC	36	G2	CH3_84	Atlantic salmon	3	1	1	0	0	1	0	2	3	0	CB 09Nov2021	JC 11Nov2021
2021-10-28	TC	36	G3	CH3_85	Atlantic salmon	1	4	0	0	2	0	0	6	2	0	CB 09Nov2021	JC 11Nov2021
2021-10-28	TC	36	G3	CH3_86	Atlantic salmon	2	3	0	0	7	1	0	10	2	0	CB 09Nov2021	JC 11Nov2021
2021-10-28	TC	36	G3	CH3_87	Atlantic salmon	3	3	0	0	1	0	0	5	0	0	CB 09Nov2021	JC 11Nov2021
2021-10-28	TC	36	G5	CH3_88	Chum salmon	1	0	0	0	1	0	0	1	0	0	CB 09Nov2021	JC 11Nov2021
2021-10-28	TC	36	G5	CH3_89	Chum salmon	2	1	0	0	0	0	0	0	0	0	CB 09Nov2021	JC 11Nov2021
2021-10-28	TC	36	G5	CH3_90	Chum salmon	3	0	0	0	0	1	0	0	0	0	CB 09Nov2021	JC 11Nov2021
2021-10-28	TC	36	G6	CH3_91	Chum salmon	1	0	0	0	0	0	0	0	0	0	CB 09Nov2021	JC 11Nov2021
2021-10-28	TC	36	G6	CH3_92	Chum salmon	2	0	1	0	0	0	0	0	0	0	CB 09Nov2021	JC 11Nov2021
2021-10-28	TC	36	G6	CH3_93	Chum salmon	3	0	0	0	0	0	0	0	0	0	CB 09Nov2021	JC 11Nov2021
2021-10-28	TC	36	G7	CH3_94	Chum salmon	1	1	0	0	0	0	0	0	0	0	CB 09Nov2021	JC 11Nov2021
2021-10-28	TC	36	G7	CH3_95	Chum salmon	2	2	0	0	1	0	0	0	0	0	CB 09Nov2021	JC 11Nov2021
2021-10-28	TC	36	G7	CH3_96	Chum salmon	3	2	0	0	0	0	0	0	0	0	CB 09Nov2021	JC 11Nov2021
2021-10-28	TC	36	G10	CH3_97	Pink salmon	1	0	0	0	0	0	0	0	0	0	CB 09Nov2021	JC 11Nov2021
2021-10-28	TC	36	G10	CH3_98	Pink salmon	2	1	0	0	0	0	0	0	0	0	CB 09Nov2021	JC 11Nov2021
2021-10-28	TC	36	G10	CH3_99	Pink salmon	3	1	0	0	0	0	0	0	0	0	CB 09Nov2021	JC 11Nov2021
2021-10-28	TC	36	G11	CH3_100	Pink salmon	1	0	0	0	0	0	0	0	0	0	CB 09Nov2021	JC 11Nov2021
2021-10-28	TC	36	G11	CH3_101	Pink salmon	2	0	0	0	0	0	0	0	0	0	CB 09Nov2021	JC 11Nov2021
2021-10-28	TC	36	G11	CH3_102	Pink salmon	3	1	0	0	0	0	0	0	0	0	CB 09Nov2021	JC 11Nov2021
2021-10-28	TC	36	G12	CH3_103	Pink salmon	1	0	0	0	0	0	0	0	0	0	CB 09Nov2021	JC 11Nov2021
2021-10-28	TC	36	G12	CH3_104	Pink salmon	2	0	0	0	0	0	0	0	0	0	CB 09Nov2021	JC 11Nov2021
2021-10-28	TC	36	G12	CH3_105	Pink salmon	3	2	0	0	0	0	0	1	0	0	CB 09Nov2021	JC 11Nov2021
2021-10-28	TC	36	G15	CH3_106	Coho salmon	1	5	0	0	0	0	0	0	0	0	CB 09Nov2021	JC 11Nov2021
2021-10-28	TC	36	G15	CH3_107	Coho salmon	2	7	0	0	0	0	0	0	0	0	CB 09Nov2021	JC 11Nov2021
2021-10-28	TC	36	G15	CH3_108	Coho salmon	3	9	0	0	0	0	0	0	0	0	CB 09Nov2021	JC 11Nov2021
2021-10-28	TC	36	G16	CH3_109	Coho salmon	1	4	0	0	0	0	0	0	0	0	CB 09Nov2021	JC 11Nov2021
2021-10-28	TC	36	G16	CH3_110	Coho salmon	2	2	0	0	0	0	0	0	0	0	CB 09Nov2021	JC 11Nov2021
2021-10-28	TC	36	G16	CH3_111	Coho salmon	3	1	0	0	0	0	0	0	0	0	CB 09Nov2021	JC 11Nov2021
2021-10-28	TC	36	G17	CH3_112	Coho salmon	1	2	0	0	0	1	0	1	0	0	CB 09Nov2021	JC 11Nov2021
2021-10-28	TC	36	G17	CH3_113	Coho salmon	2	8	0	0	0	0	0	0	0	0	CB 09Nov2021	JC 11Nov2021
2021-10-28	TC	36	G17	CH3_114	Coho salmon	3	10	0	0	0	0	0	0	0	0	CB 09Nov2021	JC 11Nov2021
2021-10-28	TD	48	G1	CH3_115	Atlantic salmon	1	1	0	0	3	1	0	4	0	0	CB 09Nov2021	JC 11Nov2021
2021-10-28	TD	48	G1	CH3_116	Atlantic salmon	2	1	0	0	1	1	0	8	0	0	CB 09Nov2021	JC 11Nov2021
2021-10-28	TD	48	G1	CH3_117	Atlantic salmon	3	3	0	0	2	0	0	5	0	0	CB 09Nov2021	JC 11Nov2021
2021-10-28	TD	48	G2	CH3_118	Atlantic salmon	1	1	0	0	0	0	0	4	0	0	CB 09Nov2021	JC 11Nov2021
2021-10-28	TD	48	G2	CH3_119	Atlantic salmon	2	2	0	0	1	0	0	9	0	0	CB 09Nov2021	JC 11Nov2021
2021-10-28	TD	48	G2	CH3_120	Atlantic salmon	3	2	3	1	1	0	0	5	0	0	CB 09Nov2021	JC 11Nov2021
2021-10-28	TD	48	G3	CH3_121	Atlantic salmon	1	2	0	0	2	1	0	5	0	0	CB 09Nov2021	JC 11Nov2021
2021-10-28	TD	48	G3	CH3_122	Atlantic salmon	2	3	1	0	3	0	0	5	0	0	CB 09Nov2021	JC 11Nov2021
2021-10-28	TD	48	G3	CH3_123	Atlantic salmon	3	2	0	0	3	0	0	8	0	0	CB 09Nov2021	JC 11Nov2021
2021-10-28	TD	48	G5	CH3_124	Chum salmon	1	1	0	0	0	0	0	1	0	0	CB 09Nov2021	JC 11Nov2021
2021-10-28	TD	48	G5	CH3_125	Chum salmon	2	2	0	0	0	0	0	0	0	0	CB 09Nov2021	JC 11Nov2021
2021-10-28	TD	48	G5	CH3_126	Chum salmon	3	0	0	0	0	0	0	0	0	0	CB 09Nov2021	JC 11Nov2021
2021-10-28	TD	48	G6	CH3_127	Chum salmon	1	1	0	0	0	0	0	1	0	0	CB 09Nov2021	JC 11Nov2021
2021-10-28	TD	48	G6	CH3_128	Chum salmon	2	0	0	0	0	0	0	0	0	0	CB 09Nov2021	JC 11Nov2021
2021-10-28	TD	48	G6	CH3_129	Chum salmon	3	2	0	0	0	0	0	0	0	0	CB 09Nov2021	JC 11Nov2021
2021-10-28	TD	48	G7	CH3_130	Chum salmon	1	1	0	0	0	0	0	1	0	0	CB 09Nov2021	JC 11Nov2021
2021-10-28	TD	48	G7	CH3_131	Chum salmon	2	0	0	0	0	0	0	0	0	0	CB 09Nov2021	JC 11Nov2021
2021-10-28	TD	48	G7	CH3_132	Chum salmon	3	1	0	0	0	0	0	0	0	0	CB 09Nov2021	JC 11Nov2021
2021-10-28	TD	48	G10	CH3_133	Pink salmon	1	0	0	0	0	0	0	0	0	0	CB 09Nov2021	JC 11Nov2021
2021-10-28	TD	48	G10	CH3_134	Pink salmon	2	0	0	0	0	0	0	0	0	0	CB 09Nov2021	JC 11Nov2021
2021-10-28	TD	48	G10	CH3_135	Pink salmon	3	0	0	0	0	0	0	0	0	0	CB 09Nov2021	JC 11Nov2021
2021-10-28	TD	48	G11	CH3_136	Pink salmon	1	1	0	0	0	0	0	0	0	0	CB 09Nov2021	JC 11Nov2021
2021-10-28	TD	48	G11	CH3_137	Pink salmon	2	0	0	0	0	0	0	1	0	0	CB 09Nov2021	JC 11Nov2021
2021-10-28	TD	48	G11	CH3_138	Pink salmon	3	0	0	0	0	0	0	0	0	0	CB 09Nov2021	JC 11Nov2021
2021-10-28	TD	48	G12	CH3_139	Pink salmon	1	1	0	0	0	0	0	1	0	0	CB 09Nov2021	JC 11Nov2021
2021-10-28	TD	48	G12	CH3_140	Pink salmon	2	0	0	0	0	0	0	0	0	0	CB 09Nov2021	JC 11Nov2021
2021-10-28	TD	48	G12	CH3_141	Pink salmon	3	0	0	0	0	0	0	0	0	0	CB 09Nov2021	JC 11Nov2021
2021-10-28	TD	48	G15	CH3_142	Coho salmon	1	8	0	0	0	0	0	0	0	0	CB 09Nov2021	JC 11Nov2021
2021-10-28	TD	48	G15	CH3_143	Coho salmon	2	6	0	0	0	0	0	1	0	0	CB 09Nov2021	JC 11Nov2021
2021-10-28	TD	48	G15	CH3_144	Coho salmon	3	9	0	0	0	0	0	0	0	0	CB 09Nov2021	JC 11Nov2021
2021-10-28	TD	48	G16	CH3_145	Coho salmon	1	6	0	0	0	0	0	0	0	0	CB 09Nov2021	JC 11Nov2021
2021-10-28	TD	48	G16	CH3_146	Coho salmon	2	7	0	0	0	0	0	1	0	0	CB 09Nov2021	JC 11Nov2021
2021-10-28	TD	48	G16	CH3_147	Coho salmon	3	1	0	0	0	0	0	0	0	0	CB 09Nov2021	JC 11Nov2021
2021-10-28	TD	48	G17	CH3_148	Coho salmon	1	8	0	0	0	0	0	0	0	0	CB 09Nov2021	JC 11Nov2021
2021-10-28	TD	48	G17	CH3_149	Coho salmon	2	9	0	0	0	0	0	0	0	0	CB 09Nov2021	JC 11Nov2021
2021-10-28	TD	48	G17	CH3_150	Coho salmon	3	5	0	0	3	0	0	1	0	0	CB 09Nov2021	JC 11Nov2021
2021-10-29	TE	60	G1	CH3_151	Atlantic salmon	1	2	0	0	2	0	0	6	0	0	CB 09Nov2021	JC 11Nov2021
2021-10-29	TE	60	G1	CH3_152	Atlantic salmon	2	0	2	1	2	0	0	10	3	0	CB 09Nov2021	JC 11Nov2021
2021-10-29	TE	60	G1	CH3_153	Atlantic salmon	3	0	1	0	0	0	0	6	4	0	CB 09Nov2021	JC 11Nov2021
2021-10-29	TE	60	G2	CH3_154	Atlantic salmon	1	3	0	0	3	0	0	6	4	0	CB 09Nov2021	JC 11Nov2021
2021-10-29	TE	60	G2	CH3_155	Atlantic salmon	2	3	2	0	1	0	0	5	1	1	CB 09Nov2021	JC 11Nov2021
2021-10-29	TE	60	G2	CH3_156	Atlantic salmon	3	1	0	0	0	4	0	7	6	0	CB 09Nov2021	JC 11Nov2021
2021-10-29	TE	60	G3	CH3_157	Atlantic salmon	1	0	2	0	1	0	0	6	5	0	CB 09Nov2021	JC 11Nov2021
2021-10-29	TE	60	G3	CH3_158	Atlantic salmon	2	0	2	0	0	0	0	6	11	0	CB 09Nov2021	JC 11Nov2021
2021-10-29	TE	60	G3	CH3_159	Atlantic salmon	3	3	1	0	5	1	0	6	1	0	CB 09Nov2021	JC 11Nov2021
2021-10-29	TE	60	G5	CH3_160	Chum salmon	1	3	0	0	0	0	0	0	0	0	CB 09Nov2021	JC 11Nov2021
2021-10-29	TE	60	G5	CH3_161	Chum salmon	2	1	0	0	0	0	0	0	0	0	CB 09Nov2021	JC 11Nov2021
2021-10-29	TE	60	G5	CH3_162	Chum salmon	3	0	0	0	0	0	0	0	0	0	CB 09Nov2021	JC 11Nov2021
2021-10-29	TE	60	G6	CH3_163	Chum salmon	1	0	0	0	0	0	0	1	0	0	CB 09Nov2021	JC 11Nov2021
2021-10-29	TE	60	G6	CH3_164	Chum salmon	2	0	0	0	0	0	0	0	0	0	CB 09Nov2021	JC 11Nov2021
2021-10-29	TE	60	G6	CH3_165	Chum salmon	3	1	0	0	0	0	0	0	0	0	CB 09Nov2021	JC 11Nov2021
2021-10-29	TE	60	G7	CH3_166	Chum salmon	1	0	0	0	0	0	0	0	0	0	CB 09Nov2021	JC 11Nov2021
2021-10-29	TE	60	G7	CH3_167	Chum salmon	2	3	0	0	0	0	0	0	0	0	CB 09Nov2021	JC 11Nov2021
2021-10-29	TE	60	G7	CH3_168	Chum salmon	3	0	0	0	0	0	0	0	0	0	CB 09Nov2021	JC 11Nov2021
2021-10-29	TE	60	G10	CH3_169	Pink salmon	1	0	0	0	0	0	0	0	0	0	CB 09Nov2021	JC 11Nov2021
2021-10-29	TE	60	G10	CH3_170	Pink salmon	2	0	0	0	0	0	0	0	0	0	CB 09Nov2021	JC 11Nov2021
2021-10-29	TE	60	G10	CH3_171	Pink salmon	3	0	0	0	0	0	0	0	0	0	CB 09Nov2021	JC 11Nov2021
2021-10-29	TE	60	G10	CH3_172	Pink salmon	4	0	0	0	0	0	0	0	0	0	CB 09Nov2021	JC 11Nov2021
2021-10-29	TE	60	G10	CH3_173	Pink salmon	5	0	0	0	0	0	0	0	0	0	CB 09Nov2021	JC 11Nov2021
2021-10-29	TE	60	G11	CH3_174	Pink salmon	1	1	0	0	0	0	0	0	0	0	CB 09Nov2021	JC 11Nov2021
2021-10-29	TE	60	G11	CH3_175	Pink salmon	2	0	0	0	0	0	0	0	0	0	CB 09Nov2021	JC 11Nov2021
2021-10-29	TE	60	G11	CH3_176	Pink salmon	3	0	0	0	0	0	0	0	0	0	CB 09Nov2021	JC 11Nov2021
2021-10-29	TE	60	G11	CH3_177	Pink salmon	4	0	0	0	0	0	0	0	0	0	CB 09Nov2021	JC 11Nov2021
2021-10-29	TE	60	G11	CH3_178	Coho salmon	5	0	0	0	0	0	0	0	0	0	CB 09Nov2021	JC 11Nov2021
2021-10-29	TE	60	G12	CH3_179	Coho salmon	1	0	0	0	0	0	0	0	0	0	CB 09Nov2021	JC 11Nov2021
2021-10-29	TE	60	G12	CH3_180	Coho salmon	2	0	0	0	0	0	0	0	0	0	CB 09Nov2021	JC 11Nov2021
2021-10-29	TE	60	G12	CH3_181	Coho salmon	3	0	0	0	0	0	0	0	0	0	CB 09Nov2021	JC 11Nov2021
2021-10-29	TE	60	G12	CH3_182	Coho salmon	4	0	0	0	0	0	0	0	0	0	CB 09Nov2021	JC 11Nov2021
2021-10-29	TE	60	G12	CH3_183	Coho salmon	5	0	0	0	0	0	0	0	0	0	CB 09Nov2021	JC 11Nov2021
2021-10-29	TE	60	G15	CH3_184	Coho salmon	1	4	0	0	0	0	0	0	0	0	CB 09Nov2021	JC 11Nov2021
2021-10-29	TE	60	G15	CH3_185	Coho salmon	2	5	0	0	0	0	0	0	0	0	CB 09Nov2021	JC 11Nov2021
2021-10-29	TE	60	G15	CH3_186	Coho salmon	3	8	0	0	0	0	0	0	0	0	CB 09Nov2021	JC 11Nov2021
2021-10-29	TE	60	G16	CH3_187	Coho salmon	1	2	0	0	0	0	0	0	0	0	CB 09Nov2021	JC 11Nov2021
2021-10-29	TE	60	G16	CH3_188	Coho salmon	2	4	0	0	0	0	0	0	0	0	CB 09Nov2021	JC 11Nov2021
2021-10-29	TE	60	G16	CH3_189	Coho salmon	3	0	0	0	1	0	0	0	0	0	CB 09Nov2021	JC 11Nov2021
2021-10-29	TE	60	G17	CH3_190	Coho salmon	1	3	0	0	0	0	0	0	0	0	CB 09Nov2021	JC 11Nov2021
2021-10-29	TE	60	G17	CH3_191	Coho salmon	2	2	0	0	0	0	0	0	0	0	CB 09Nov2021	JC 11Nov2021
2021-10-29	TE	60	G17	CH3_192	Coho salmon	3	5	0	0	0	0	0	0	0	0	CB 09Nov2021	JC 11Nov2021
2021-11-02	TF	168	G1	CH3_193	Atlantic salmon	1	0	1	0	0	0	0	0	3	0	CB 09Nov2021	JC 11Nov2021
2021-11-02	TF	168	G1	CH3_194	Atlantic salmon	2	0	2	0	0	1	2	0	9	0	CB 09Nov2021	JC 11Nov2021
2021-11-02	TF	168	G1	CH3_195	Atlantic salmon	3	0	1	0	0	3	0	0	2	0	CB 09Nov2021	JC 11Nov2021
2021-11-02	TF	168	G1	CH3_196	Atlantic salmon	4	0	4	0	0	1	0	0	9	0	CB 09Nov2021	JC 11Nov2021
2021-11-02	TF	168	G1	CH3_197	Atlantic salmon	5	0	1	0	0	0	0	0	7	0	CB 09Nov2021	JC 11Nov2021
2021-11-02	TF	168	G1	CH3_198	Atlantic salmon	6	0	1	0	0	0	0	0	0	0	CB 09Nov2021	JC 11Nov2021
2021-11-02	TF	168	G1	CH3_199	Atlantic salmon	7	0	1	0	0	3	0	0	8	0	CB 09Nov2021	JC 11Nov2021
2021-11-02	TF	168	G2	CH3_200	Atlantic salmon	1	0	5	0	0	7	0	0	9	0	CB 09Nov2021	JC 11Nov2021
2021-11-02	TF	168	G2	CH3_201	Atlantic salmon	2	1	3	0	0	4	0	0	3	0	CB 09Nov2021	JC 11Nov2021
2021-11-02	TF	168	G2	CH3_202	Atlantic salmon	3	0	3	0	0	5	0	0	12	0	CB 09Nov2021	JC 11Nov2021
2021-11-02	TF	168	G2	CH3_203	Atlantic salmon	4	0	0	0	0	3	0	0	12	0	CB 09Nov2021	JC 11Nov2021
2021-11-02	TF	168	G2	CH3_204	Atlantic salmon	5	0	1	0	0	0	0	0	4	0	CB 09Nov2021	JC 11Nov2021
2021-11-02	TF	168	G2	CH3_205	Atlantic salmon	6	0	1	1	0	2	0	0	7	0	CB 09Nov2021	JC 11Nov2021
2021-11-02	TF	168	G2	CH3_206	Atlantic salmon	7	0	1	0	0	0	0	0	6	0	CB 09Nov2021	JC 11Nov2021
2021-11-02	TF	168	G3	CH3_207	Atlantic salmon	1	0	6	0	0	4	0	0	6	0	CB 09Nov2021	JC 11Nov2021
2021-11-02	TF	168	G3	CH3_208	Atlantic salmon	2	2	9	0	0	5	0	0	4	0	CB 09Nov2021	JC 11Nov2021
2021-11-02	TF	168	G3	CH3_209	Atlantic salmon	3	0	6	0	0	0	0	0	3	0	CB 09Nov2021	JC 11Nov2021
2021-11-02	TF	168	G3	CH3_210	Atlantic salmon	4	1	0	0	1	3	0	0	5	0	CB 09Nov2021	JC 11Nov2021
2021-11-02	TF	168	G3	CH3_211	Atlantic salmon	5	0	0	0	0	6	0	0	7	0	CB 09Nov2021	JC 11Nov2021
2021-11-02	TF	168	G3	CH3_212	Atlantic salmon	6	0	2	0	0	0	0	0	3	0	CB 09Nov2021	JC 11Nov2021
2021-11-02	TF	168	G3	CH3_213	Atlantic salmon	7	0	4	0	0	5	0	0	5	0	CB 09Nov2021	JC 11Nov2021
2021-11-02	TF	168	G5	CH3_214	Chum salmon	1	0	0	0	0	0	0	0	0	0	CB 09Nov2021	JC 11Nov2021
2021-11-02	TF	168	G5	CH3_215	Chum salmon	2	0	0	0	0	0	0	0	0	0	CB 09Nov2021	JC 11Nov2021
2021-11-02	TF	168	G5	CH3_216	Chum salmon	3	0	0	0	0	0	0	0	0	0	CB 09Nov2021	JC 11Nov2021
2021-11-02	TF	168	G5	CH3_217	Chum salmon	4	0	0	0	0	0	0	0	0	0	CB 09Nov2021	JC 11Nov2021
2021-11-02	TF	168	G5	CH3_218	Chum salmon	5	0	0	0	0	0	0	0	0	0	CB 09Nov2021	JC 11Nov2021
2021-11-02	TF	168	G6	CH3_219	Chum salmon	1	0	0	0	0	0	0	0	0	0	CB 09Nov2021	JC 11Nov2021
2021-11-02	TF	168	G6	CH3_220	Chum salmon	2	0	0	0	0	0	0	0	0	0	CB 09Nov2021	JC 11Nov2021
2021-11-02	TF	168	G6	CH3_221	Chum salmon	3	0	0	0	0	0	0	0	0	0	CB 09Nov2021	JC 11Nov2021
2021-11-02	TF	168	G6	CH3_222	Chum salmon	4	0	0	0	0	0	0	0	0	0	CB 09Nov2021	JC 11Nov2021
2021-11-02	TF	168	G6	CH3_223	Chum salmon	5	0	0	0	0	0	0	0	0	0	CB 09Nov2021	JC 11Nov2021
2021-11-02	TF	168	G7	CH3_224	Chum salmon	1	0	0	0	0	0	0	0	0	0	CB 09Nov2021	JC 11Nov2021
2021-11-02	TF	168	G7	CH3_225	Chum salmon	2	0	0	0	0	0	0	0	0	0	CB 09Nov2021	JC 11Nov2021
2021-11-02	TF	168	G7	CH3_226	Chum salmon	3	0	0	0	0	0	0	0	0	0	CB 09Nov2021	JC 11Nov2021
2021-11-02	TF	168	G7	CH3_227	Chum salmon	4	0	0	0	0	0	0	0	0	0	CB 09Nov2021	JC 11Nov2021
2021-11-02	TF	168	G7	CH3_228	Chum salmon	5	0	0	0	0	0	0	0	0	0	CB 09Nov2021	JC 11Nov2021
2021-11-02	TF	168	G10	CH3_229	Pink salmon	1	0	0	0	0	0	0	0	0	0	CB 09Nov2021	JC 11Nov2021
2021-11-02	TF	168	G10	CH3_230	Pink salmon	2	0	0	0	0	0	0	0	0	0	CB 09Nov2021	JC 11Nov2021
2021-11-02	TF	168	G10	CH3_231	Pink salmon	3	0	0	0	0	0	0	0	0	0	CB 09Nov2021	JC 11Nov2021
2021-11-02	TF	168	G10	CH3_232	Pink salmon	4	0	0	0	0	0	0	0	0	0	CB 09Nov2021	JC 11Nov2021
2021-11-02	TF	168	G10	CH3_233	Pink salmon	5	0	0	0	0	0	0	0	0	0	CB 09Nov2021	JC 11Nov2021
2021-11-02	TF	168	G11	CH3_234	Pink salmon	1	0	0	0	0	0	0	0	0	0	CB 09Nov2021	JC 11Nov2021
2021-11-02	TF	168	G11	CH3_235	Pink salmon	2	0	0	0	0	0	0	0	0	0	CB 09Nov2021	JC 11Nov2021
2021-11-02	TF	168	G11	CH3_236	Pink salmon	3	0	0	0	0	0	0	0	0	0	CB 09Nov2021	JC 11Nov2021
2021-11-02	TF	168	G11	CH3_237	Pink salmon	4	0	0	0	0	0	0	0	0	0	CB 09Nov2021	JC 11Nov2021
2021-11-02	TF	168	G11	CH3_238	Pink salmon	5	0	0	0	0	0	0	0	0	0	CB 09Nov2021	JC 11Nov2021
2021-11-02	TF	168	G12	CH3_239	Pink salmon	1	0	0	0	0	0	0	0	0	0	CB 09Nov2021	JC 11Nov2021
2021-11-02	TF	168	G12	CH3_240	Pink salmon	2	0	0	0	0	0	0	0	0	0	CB 09Nov2021	JC 11Nov2021
2021-11-02	TF	168	G12	CH3_241	Pink salmon	3	0	0	0	0	0	0	0	0	0	CB 09Nov2021	JC 11Nov2021
2021-11-02	TF	168	G12	CH3_242	Pink salmon	4	0	0	0	0	0	0	0	0	0	CB 09Nov2021	JC 11Nov2021
2021-11-02	TF	168	G12	CH3_243	Pink salmon	5	0	0	0	0	0	0	0	0	0	CB 09Nov2021	JC 11Nov2021
2021-11-02	TF	168	G15	CH3_244	Coho salmon	1	0	1	0	0	0	0	0	0	0	CB 09Nov2021	JC 11Nov2021
2021-11-02	TF	168	G15	CH3_245	Coho salmon	2	0	2	0	0	0	0	0	0	0	CB 09Nov2021	JC 11Nov2021
2021-11-02	TF	168	G15	CH3_246	Coho salmon	3	0	0	0	0	0	0	0	0	0	CB 09Nov2021	JC 11Nov2021
2021-11-02	TF	168	G15	CH3_247	Coho salmon	4	0	1	0	0	0	0	0	0	0	CB 09Nov2021	JC 11Nov2021
2021-11-02	TF	168	G15	CH3_248	Coho salmon	5	0	1	0	0	0	0	0	0	0	CB 09Nov2021	JC 11Nov2021
2021-11-02	TF	168	G15	CH3_249	Coho salmon	6	0	0	0	0	0	0	0	0	0	CB 09Nov2021	JC 11Nov2021
2021-11-02	TF	168	G15	CH3_250	Coho salmon	7	0	0	0	0	0	0	0	0	0	CB 09Nov2021	JC 11Nov2021
2021-11-02	TF	168	G16	CH3_251	Coho salmon	1	0	1	0	0	0	0	0	0	0	CB 09Nov2021	JC 11Nov2021
2021-11-02	TF	168	G16	CH3_252	Coho salmon	2	0	0	0	0	0	0	0	0	0	CB 09Nov2021	JC 11Nov2021
2021-11-02	TF	168	G16	CH3_253	Coho salmon	3	0	0	0	0	0	0	0	0	0	CB 09Nov2021	JC 11Nov2021
2021-11-02	TF	168	G16	CH3_254	Coho salmon	4	0	0	0	0	0	0	0	0	0	CB 09Nov2021	JC 11Nov2021
2021-11-02	TF	168	G16	CH3_255	Coho salmon	5	0	1	0	0	0	0	0	0	0	CB 09Nov2021	JC 11Nov2021
2021-11-02	TF	168	G16	CH3_256	Coho salmon	6	0	1	0	0	0	0	0	0	0	CB 09Nov2021	JC 11Nov2021
2021-11-02	TF	168	G16	CH3_257	Coho salmon	7	0	0	0	0	0	0	0	0	0	CB 09Nov2021	JC 11Nov2021
2021-11-02	TF	168	G17	CH3_258	Coho salmon	1	0	0	0	0	0	0	0	1	0	CB 09Nov2021	JC 11Nov2021
2021-11-02	TF	168	G17	CH3_259	Coho salmon	2	0	2	0	0	0	0	0	0	0	CB 09Nov2021	JC 11Nov2021
2021-11-02	TF	168	G17	CH3_260	Coho salmon	3	0	1	0	0	0	0	0	0	0	CB 09Nov2021	JC 11Nov2021
2021-11-02	TF	168	G17	CH3_261	Coho salmon	4	0	0	0	0	0	0	0	0	0	CB 09Nov2021	JC 11Nov2021
2021-11-02	TF	168	G17	CH3_262	Coho salmon	5	0	0	0	0	0	0	0	0	0	CB 09Nov2021	JC 11Nov2021
2021-11-02	TF	168	G17	CH3_263	Coho salmon	6	0	1	0	0	0	0	0	0	0	CB 09Nov2021	JC 11Nov2021
2021-11-02	TF	168	G17	CH3_264	Coho salmon	7	0	0	0	0	0	0	0	0	0	CB 09Nov2021	JC 11Nov2021

## Sheet: 2. Challenge 1 - 2
Date	Sampling Point	Hours post infection (HPI)	Tank ID	Fish Number	Fins				Body				Gill				Toal Lice/Fish	Electronic Entry-Initials/Date	Verified-Initials/Date
					Cop.	Chal.	Pre-Adult	Fin Total	Cop.	Chal.	Pre-Adult	Body Total	Cop.	Chal.	Pre-Adult	Gill Total
2021-10-13	A	12	F1	1	0	0	0	0	0	0	0	0	0	0	0	0	0	CB 09Nov2021	MI 10Nov2021			Tanks not sampled - initial challenge trials
2021-10-13	A	12	F1	2	0	0	0	0	0	0	0	0	0	0	0	0	0	CB 09Nov2021	MI 10Nov2021			F1 - F15
2021-10-13	A	12	F1	3	1	0	0	1	0	0	0	0	8	0	0	8	9	CB 09Nov2021	MI 10Nov2021
2021-10-13	A	12	F1	4	0	0	0	0	0	0	0	0	3	0	0	3	3	CB 09Nov2021	MI 10Nov2021
2021-10-13	A	12	F1	5	0	0	0	0	0	0	0	0	1	0	0	1	1	CB 09Nov2021	MI 10Nov2021
2021-10-13	A	12	F2	1	0	0	0	0	0	0	0	0	5	0	0	5	5	CB 09Nov2021	MI 10Nov2021
2021-10-13	A	12	F2	2	0	0	0	0	0	0	0	0	3	0	0	3	3	CB 09Nov2021	MI 10Nov2021
2021-10-13	A	12	F2	3	0	0	0	0	0	0	0	0	0	0	0	0	0	CB 09Nov2021	MI 10Nov2021
2021-10-13	A	12	F2	4	0	0	0	0	0	0	0	0	5	0	0	5	5	CB 09Nov2021	MI 10Nov2021
2021-10-13	A	12	F2	5	0	0	0	0	0	0	0	0	7	0	0	7	7	CB 09Nov2021	MI 10Nov2021
2021-10-13	A	12	F3	1	0	0	0	0	0	0	0	0	6	0	0	6	6	CB 09Nov2021	MI 10Nov2021
2021-10-13	A	12	F3	2	0	0	0	0	0	0	0	0	3	0	0	3	3	CB 09Nov2021	MI 10Nov2021
2021-10-13	A	12	F3	3	0	0	0	0	0	0	0	0	6	0	0	6	6	CB 09Nov2021	MI 10Nov2021
2021-10-13	A	12	F3	4	0	0	0	0	0	0	0	0	5	0	0	5	5	CB 09Nov2021	MI 10Nov2021
2021-10-13	A	12	F3	5	0	0	0	0	0	0	0	0	11	0	0	11	11	CB 09Nov2021	MI 10Nov2021
2021-10-13	A	12	F4	1	0	0	0	0	0	0	0	0	0	0	0	0	0	CB 09Nov2021	MI 10Nov2021
2021-10-13	A	12	F4	2	0	0	0	0	0	0	0	0	0	0	0	0	0	CB 09Nov2021	MI 10Nov2021
2021-10-13	A	12	F4	3	0	0	0	0	0	0	0	0	0	0	0	0	0	CB 09Nov2021	MI 10Nov2021
2021-10-13	A	12	F4	4	0	0	0	0	0	0	0	0	0	0	0	0	0	CB 09Nov2021	MI 10Nov2021
2021-10-13	A	12	F5	1	0	0	0	0	0	0	0	0	0	0	0	0	0	CB 09Nov2021	MI 10Nov2021
2021-10-13	A	12	F5	2	0	0	0	0	0	0	0	0	0	0	0	0	0	CB 09Nov2021	MI 10Nov2021
2021-10-13	A	12	F5	3	0	0	0	0	0	0	0	0	0	0	0	0	0	CB 09Nov2021	MI 10Nov2021
2021-10-13	A	12	F7	1	0	0	0	0	0	0	0	0	0	0	0	0	0	CB 09Nov2021	MI 10Nov2021
2021-10-13	A	12	F7	2	0	0	0	0	0	0	0	0	2	0	0	2	2	CB 09Nov2021	MI 10Nov2021
2021-10-13	A	12	F7	3	0	0	0	0	0	0	0	0	1	0	0	1	1	CB 09Nov2021	MI 10Nov2021
2021-10-13	A	12	F7	4	0	0	0	0	0	0	0	0	0	0	0	0	0	CB 09Nov2021	MI 10Nov2021
2021-10-13	A	12	F7	5	0	0	0	0	0	0	0	0	0	0	0	0	0	CB 09Nov2021	MI 10Nov2021
2021-10-13	A	12	F8	1	0	0	0	0	0	0	0	0	0	0	0	0	0	CB 09Nov2021	MI 10Nov2021
2021-10-13	A	12	F8	2	0	0	0	0	0	0	0	0	1	0	0	1	1	CB 09Nov2021	MI 10Nov2021
2021-10-13	A	12	F8	3	0	0	0	0	0	0	0	0	0	0	0	0	0	CB 09Nov2021	MI 10Nov2021
2021-10-13	A	12	F8	4	0	0	0	0	0	0	0	0	0	0	0	0	0	CB 09Nov2021	MI 10Nov2021
2021-10-13	A	12	F8	5	0	0	0	0	0	0	0	0	0	0	0	0	0	CB 09Nov2021	MI 10Nov2021
2021-10-13	A	12	F9	1	0	0	0	0	0	0	0	0	0	0	0	0	0	CB 09Nov2021	MI 10Nov2021
2021-10-13	A	12	F9	2	0	0	0	0	0	0	0	0	0	0	0	0	0	CB 09Nov2021	MI 10Nov2021
2021-10-13	A	12	F9	3	0	0	0	0	0	0	0	0	0	0	0	0	0	CB 09Nov2021	MI 10Nov2021
2021-10-13	A	12	F9	4	0	0	0	0	0	0	0	0	0	0	0	0	0	CB 09Nov2021	MI 10Nov2021
2021-10-13	A	12	F9	5	0	0	0	0	0	0	0	0	0	0	0	0	0	CB 09Nov2021	MI 10Nov2021
2021-10-13	A	12	F14	1	1	0	0	1	0	0	0	0	14	0	0	14	15	CB 09Nov2021	MI 10Nov2021
2021-10-13	A	12	F14	2	2	0	0	2	0	0	0	0	6	0	0	6	8	CB 09Nov2021	MI 10Nov2021
2021-10-13	A	12	F14	3	0	0	0	0	0	0	0	0	5	0	0	5	5	CB 09Nov2021	MI 10Nov2021
2021-10-13	A	12	F14	4	0	0	0	0	0	0	0	0	8	0	0	8	8	CB 09Nov2021	MI 10Nov2021
2021-10-13	A	12	F14	5	0	0	0	0	0	0	0	0	9	0	0	9	9	CB 09Nov2021	MI 10Nov2021
2021-10-13	A	12	F15	1	0	0	0	0	0	0	0	0	8	0	0	8	8	CB 09Nov2021	MI 10Nov2021
2021-10-13	A	12	F15	2	0	0	0	0	0	0	0	0	7	0	0	7	7	CB 09Nov2021	MI 10Nov2021
2021-10-13	A	12	F15	3	0	0	0	0	0	0	0	0	0	0	0	0	0	CB 09Nov2021	MI 10Nov2021
2021-10-13	A	12	F15	4	0	0	0	0	0	0	0	0	5	0	0	5	5	CB 09Nov2021	MI 10Nov2021
2021-10-13	A	12	F15	5	1	0	0	1	0	0	0	0	8	0	0	8	9	CB 09Nov2021	MI 10Nov2021
2021-10-13	A	12	F16	1	0	0	0	0	0	0	0	0	1	0	0	1	1	CB 09Nov2021	MI 10Nov2021
2021-10-13	A	12	F16	2	0	0	0	0	0	0	0	0	5	0	0	5	5	CB 09Nov2021	MI 10Nov2021
2021-10-13	A	12	F16	3	0	0	0	0	0	0	0	0	9	0	0	9	9	CB 09Nov2021	MI 10Nov2021
2021-10-13	A	12	F16	4	0	0	0	0	0	0	0	0	14	0	0	14	14	CB 09Nov2021	MI 10Nov2021
2021-10-13	A	12	F16	5	0	0	0	0	0	0	0	0	4	0	0	4	4	CB 09Nov2021	MI 10Nov2021
2021-10-13	A	12	F17	1	0	0	0	0	0	0	0	0	0	0	0	0	0	CB 09Nov2021	MI 10Nov2021
2021-10-13	A	12	F17	2	0	0	0	0	0	0	0	0	0	0	0	0	0	CB 09Nov2021	MI 10Nov2021
2021-10-13	A	12	F17	3	0	0	0	0	0	0	0	0	0	0	0	0	0	CB 09Nov2021	MI 10Nov2021
2021-10-13	A	12	F18	1	0	0	0	0	0	0	0	0	0	0	0	0	0	CB 09Nov2021	MI 10Nov2021
2021-10-13	A	12	F18	2	0	0	0	0	0	0	0	0	0	0	0	0	0	CB 09Nov2021	MI 10Nov2021
2021-10-13	A	12	F18	3	0	0	0	0	0	0	0	0	0	0	0	0	0	CB 09Nov2021	MI 10Nov2021
2021-10-13	A	12	F20	1	1	0	0	1	0	0	0	0	6	0	0	6	7	CB 09Nov2021	MI 10Nov2021
2021-10-13	A	12	F20	2	1	0	0	1	0	0	0	0	4	0	0	4	5	CB 09Nov2021	MI 10Nov2021
2021-10-13	A	12	F20	3	1	0	0	1	0	0	0	0	0	0	0	0	1	CB 09Nov2021	MI 10Nov2021
2021-10-13	A	12	F20	4	0	0	0	0	0	0	0	0	2	0	0	2	2	CB 09Nov2021	MI 10Nov2021
2021-10-13	A	12	F20	5	0	0	0	0	0	0	0	0	6	0	0	6	6	CB 09Nov2021	MI 10Nov2021
2021-10-13	A	12	F21	1	0	0	0	0	0	0	0	0	1	0	0	1	1	CB 09Nov2021	MI 10Nov2021
2021-10-13	A	12	F21	2	0	0	0	0	0	0	0	0	0	0	0	0	0	CB 09Nov2021	MI 10Nov2021
2021-10-13	A	12	F21	3	0	0	0	0	0	0	0	0	0	0	0	0	0	CB 09Nov2021	MI 10Nov2021
2021-10-13	A	12	F21	4	0	0	0	0	0	0	0	0	0	0	0	0	0	CB 09Nov2021	MI 10Nov2021
2021-10-13	A	12	F21	5	0	0	0	0	0	0	0	0	5	0	0	5	5	CB 09Nov2021	MI 10Nov2021
2021-10-13	A	12	F22	1	0	0	0	0	0	0	0	0	0	0	0	0	0	CB 09Nov2021	MI 10Nov2021
2021-10-13	A	12	F22	2	0	0	0	0	0	0	0	0	9	0	0	9	9	CB 09Nov2021	MI 10Nov2021
2021-10-13	A	12	F22	3	0	0	0	0	0	0	0	0	4	0	0	4	4	CB 09Nov2021	MI 10Nov2021
2021-10-13	A	12	F22	4	1	0	0	1	0	0	0	0	4	0	0	4	5	CB 09Nov2021	MI 10Nov2021
2021-10-13	A	12	F22	5	1	0	0	1	0	0	0	0	7	0	0	7	8	CB 09Nov2021	MI 10Nov2021
2021-10-17	B	12	F1	1	0	0	0	0	0	0	0	0	0	0	0	0	0	CB 09Nov2021	MI 10Nov2021
2021-10-17	B	12	F1	2	0	0	0	0	0	0	0	0	4	0	0	4	4	CB 09Nov2021	MI 10Nov2021
2021-10-17	B	12	F1	3	0	0	0	0	0	0	0	0	5	0	0	5	5	CB 09Nov2021	MI 10Nov2021
2021-10-17	B	12	F2	1	0	0	0	0	0	0	0	0	6	0	0	6	6	CB 09Nov2021	MI 10Nov2021
2021-10-17	B	12	F2	2	0	0	0	0	0	0	0	0	0	0	0	0	0	CB 09Nov2021	MI 10Nov2021
2021-10-17	B	12	F2	3	0	0	0	0	0	0	0	0	0	0	0	0	0	CB 09Nov2021	MI 10Nov2021
2021-10-17	B	12	F7	1	0	0	0	0	0	0	0	0	2	0	0	2	2	CB 09Nov2021	MI 10Nov2021
2021-10-17	B	12	F7	2	0	0	0	0	0	0	0	0	1	0	0	1	1	CB 09Nov2021	MI 10Nov2021
2021-10-17	B	12	F7	3	0	0	0	0	0	0	0	0	0	0	0	0	0	CB 09Nov2021	MI 10Nov2021
2021-10-17	B	12	F8	1	0	0	0	0	0	0	0	0	0	0	0	0	0	CB 09Nov2021	MI 10Nov2021
2021-10-17	B	12	F8	2	0	0	0	0	0	0	0	0	0	0	0	0	0	CB 09Nov2021	MI 10Nov2021
2021-10-17	B	12	F8	3	0	0	0	0	0	0	0	0	0	0	0	0	0	CB 09Nov2021	MI 10Nov2021
2021-10-17	B	12	F14	1	0	0	0	0	0	0	0	0	8	0	0	8	8	CB 09Nov2021	MI 10Nov2021
2021-10-17	B	12	F14	2	0	0	0	0	0	0	0	0	17	0	0	17	17	CB 09Nov2021	MI 10Nov2021
2021-10-17	B	12	F14	3	0	0	0	0	0	0	0	0	16	0	0	16	16	CB 09Nov2021	MI 10Nov2021
2021-10-17	B	12	F15	1	0	0	0	0	0	0	0	0	11	0	0	11	11	CB 09Nov2021	MI 10Nov2021
2021-10-17	B	12	F15	2	0	0	0	0	0	0	0	0	9	0	0	9	9	CB 09Nov2021	MI 10Nov2021
2021-10-17	B	12	F15	3	0	0	0	0	0	0	0	0	12	0	0	12	12	CB 09Nov2021	MI 10Nov2021
2021-10-17	B	12	F20	1	1	0	0	1	0	0	0	0	0	0	0	0	1	CB 09Nov2021	MI 10Nov2021
2021-10-17	B	12	F20	2	0	0	0	0	0	0	0	0	0	0	0	0	0	CB 09Nov2021	MI 10Nov2021
2021-10-17	B	12	F20	3	0	0	0	0	0	0	0	0	0	0	0	0	0	CB 09Nov2021	MI 10Nov2021
2021-10-17	B	12	F21	1	0	0	0	0	0	0	0	0	0	0	0	0	0	CB 09Nov2021	MI 10Nov2021
2021-10-17	B	12	F21	2	0	0	0	0	0	0	0	0	0	0	0	0	0	CB 09Nov2021	MI 10Nov2021
2021-10-17	B	12	F21	3	0	0	0	0	0	0	0	0	0	0	0	0	0	CB 09Nov2021	MI 10Nov2021
2021-10-17	C	24	F3	1	0	0	0	0	0	0	0	0	0	0	0	0	0	CB 09Nov2021	MI 10Nov2021
2021-10-17	C	24	F3	2	0	0	0	0	0	0	0	0	0	0	0	0	0	CB 09Nov2021	MI 10Nov2021
2021-10-17	C	24	F3	3	0	0	0	0	0	0	0	0	0	0	0	0	0	CB 09Nov2021	MI 10Nov2021
2021-10-17	C	24	F9	1	0	0	0	0	0	0	0	0	0	0	0	0	0	CB 09Nov2021	MI 10Nov2021
2021-10-17	C	24	F9	2	0	0	0	0	0	0	0	0	0	0	0	0	0	CB 09Nov2021	MI 10Nov2021
2021-10-17	C	24	F9	3	0	0	0	0	0	0	0	0	0	0	0	0	0	CB 09Nov2021	MI 10Nov2021
2021-10-17	C	24	F16	1	1	0	0	1	0	0	0	0	12	0	0	12	13	CB 09Nov2021	MI 10Nov2021
2021-10-17	C	24	F16	2	0	0	0	0	0	0	0	0	1	0	0	1	1	CB 09Nov2021	MI 10Nov2021
2021-10-17	C	24	F16	3	0	0	0	0	0	0	0	0	11	0	0	11	11	CB 09Nov2021	MI 10Nov2021
2021-10-17	C	24	F22	1	1	0	0	1	0	0	0	0	1	0	0	1	2	CB 09Nov2021	MI 10Nov2021
2021-10-17	C	24	F22	2	0	0	0	0	0	0	0	0	1	0	0	1	1	CB 09Nov2021	MI 10Nov2021
2021-10-17	C	24	F22	3	0	0	0	0	0	0	0	0	0	0	0	0	0	CB 09Nov2021	MI 10Nov2021

## Sheet: 3.  Samples for histology
List of all samples for histology
Date	Sampling	hours post infection	Tank	Fish	Species	Tank	Fish number per tank	Unique Running number.	Skin samples from bodyflank to AI analysis
2021-10-27	TA	12	G1	1	Atlantic	1	1	1	1
2021-10-27	TA	12	G1	2	Atlantic	1	2	2	2
2021-10-27	TA	12	G1	3	Atlantic	1	3	3	3
2021-10-27	TA	12	G2	1	Atlantic	2	1	4	4
2021-10-27	TA	12	G2	2	Atlantic	2	2	5	5
2021-10-27	TA	12	G2	3	Atlantic	2	3	6	6
2021-10-27	TA	12	G3	1	Atlantic	3	1	7	7
2021-10-27	TA	12	G3	2	Atlantic	3	2	8	8
2021-10-27	TA	12	G3	3	Atlantic	3	3	9	9
2021-10-27	TA	12	G5	1	Chum	1	1	10	10
2021-10-27	TA	12	G5	2	Chum	1	2	11	11
2021-10-27	TA	12	G5	3	Chum	1	3	12	12
2021-10-27	TA	12	G6	1	Chum	2	1	13	13
2021-10-27	TA	12	G6	2	Chum	2	2	14	14
2021-10-27	TA	12	G6	3	Chum	2	3	15	15
2021-10-27	TA	12	G7	1	Chum	3	1	16	16
2021-10-27	TA	12	G7	2	Chum	3	2	17	17
2021-10-27	TA	12	G7	3	Chum	3	3	18	18
2021-10-27	TA	12	G10	1	Pink	1	1	19	19
2021-10-27	TA	12	G10	2	Pink	1	2	20	20
2021-10-27	TA	12	G10	3	Pink	1	3	21	21
2021-10-27	TA	12	G11	1	Pink	2	1	22	22
2021-10-27	TA	12	G11	2	Pink	2	2	23	23
2021-10-27	TA	12	G11	3	Pink	2	3	24	24
2021-10-27	TA	12	G12	1	Pink	3	1	25	25
2021-10-27	TA	12	G12	2	Pink	3	2	26	26
2021-10-27	TA	12	G12	3	Pink	3	3	27	27
2021-10-27	TA	12	G15	1	Coho	1	1	28	28
2021-10-27	TA	12	G15	2	Coho	1	2	29	29
2021-10-27	TA	12	G15	3	Coho	1	3	30	30
2021-10-27	TA	12	G16	1	Coho	2	1	31	31
2021-10-27	TA	12	G16	2	Coho	2	2	32	32
2021-10-27	TA	12	G16	3	Coho	2	3	33	33
2021-10-27	TA	12	G17	1	Coho	3	1	34	34
2021-10-27	TA	12	G17	2	Coho	3	2	35	35
2021-10-27	TA	12	G17	3	Coho	3	3	36	36
2021-10-27	TB	24	G1	3	Atlantic	1	3	39
2021-10-27	TB	24	G2	1	Atlantic	2	1	40
2021-10-27	TB	24	G2	2	Atlantic	2	2	41
2021-10-27	TB	24	G2	3	Atlantic	2	3	42
2021-10-27	TB	24	G3	1	Atlantic	3	1	43
2021-10-27	TB	24	G3	2	Atlantic	3	2	44
2021-10-27	TB	24	G3	3	Atlantic	3	3	45
2021-10-27	TB	24	G15	1	Coho	1	1	64
2021-10-27	TB	24	G15	2	Coho	1	2	65
2021-10-27	TB	24	G15	3	Coho	1	3	66
2021-10-27	TB	24	G16	1	Coho	2	1	67
2021-10-27	TB	24	G16	2	Coho	2	2	68
2021-10-27	TB	24	G16	3	Coho	2	3	69
2021-10-27	TB	24	G17	1	Coho	3	1	70
2021-10-27	TB	24	G17	2	Coho	3	2	71
2021-10-27	TB	24	G17	3	Coho	3	3	72
2021-10-28	TC	36	G1	1	Atlantic	1	1	73	37
2021-10-28	TC	36	G1	2	Atlantic	1	2	74	38
2021-10-28	TC	36	G1	3	Atlantic	1	3	75	39
2021-10-28	TC	36	G2	1	Atlantic	2	1	76	40
2021-10-28	TC	36	G2	2	Atlantic	2	2	77	41
2021-10-28	TC	36	G2	3	Atlantic	2	3	78	42
2021-10-28	TC	36	G3	1	Atlantic	3	1	79	43
2021-10-28	TC	36	G3	2	Atlantic	3	2	80	44
2021-10-28	TC	36	G3	3	Atlantic	3	3	81	45
2021-10-28	TC	36	G5	1	Chum	1	1	82	46
2021-10-28	TC	36	G5	2	Chum	1	2	83	47
2021-10-28	TC	36	G5	3	Chum	1	3	84	48
2021-10-28	TC	36	G6	1	Chum	2	1	85	49
2021-10-28	TC	36	G6	2	Chum	2	2	86	50
2021-10-28	TC	36	G6	3	Chum	2	3	87	51
2021-10-28	TC	36	G7	1	Chum	3	1	88	52
2021-10-28	TC	36	G7	2	Chum	3	2	89	53
2021-10-28	TC	36	G7	3	Chum	3	3	90	54
2021-10-28	TC	36	G10	1	Pink	1	1	91	55
2021-10-28	TC	36	G10	2	Pink	1	2	92	56
2021-10-28	TC	36	G10	3	Pink	1	3	93	57
2021-10-28	TC	36	G11	1	Pink	2	1	94	58
2021-10-28	TC	36	G11	2	Pink	2	2	95	59
2021-10-28	TC	36	G11	3	Pink	2	3	96	60
2021-10-28	TC	36	G12	1	Pink	3	1	97	61
2021-10-28	TC	36	G12	2	Pink	3	2	98	62
2021-10-28	TC	36	G12	3	Pink	3	3	99	63
2021-10-28	TC	36	G15	1	Coho	1	1	100	64
2021-10-28	TC	36	G15	2	Coho	1	2	101	65
2021-10-28	TC	36	G15	3	Coho	1	3	102	66
2021-10-28	TC	36	G16	1	Coho	2	1	103	67
2021-10-28	TC	36	G16	2	Coho	2	2	104	68
2021-10-28	TC	36	G16	3	Coho	2	3	105	69
2021-10-28	TC	36	G17	1	Coho	3	1	106	70
2021-10-28	TC	36	G17	2	Coho	3	2	107	71
2021-10-28	TC	36	G17	3	Coho	3	3	108	72
2021-10-28	TD	48	G1	1	Atlantic	1	1	109
2021-10-28	TD	48	G1	2	Atlantic	1	2	110
2021-10-28	TD	48	G1	3	Atlantic	1	3	111
2021-10-28	TD	48	G2	1	Atlantic	2	1	112
2021-10-28	TD	48	G2	2	Atlantic	2	2	113
2021-10-28	TD	48	G2	3	Atlantic	2	3	114
2021-10-28	TD	48	G3	1	Atlantic	3	1	115
2021-10-28	TD	48	G3	2	Atlantic	3	2	116
2021-10-28	TD	48	G3	3	Atlantic	3	3	117
2021-10-28	TD	48	G5	2	Chum	1	2	118
2021-10-28	TD	48	G5	3	Chum	1	3	119
2021-10-28	TD	48	G6	1	Chum	2	1	120
2021-10-28	TD	48	G6	2	Chum	2	2	121
2021-10-28	TD	48	G6	3	Chum	2	3	122
2021-10-28	TD	48	G7	1	Chum	3	1	123
2021-10-28	TD	48	G7	2	Chum	3	2	124
2021-10-28	TD	48	G7	3	Chum	3	3	125
2021-10-28	TD	48	G10	1	Pink	1	1	126
2021-10-28	TD	48	G10	2	Pink	1	2	127
2021-10-28	TD	48	G10	3	Pink	1	3	128
2021-10-28	TD	48	G11	1	Pink	2	1	129
2021-10-28	TD	48	G11	2	Pink	2	2	130
2021-10-28	TD	48	G11	3	Pink	2	3	131
2021-10-28	TD	48	G12	1	Pink	3	1	132
2021-10-28	TD	48	G12	2	Pink	3	2	133
2021-10-28	TD	48	G12	3	Pink	3	3	134
2021-10-28	TD	48	G15	1	Coho	1	1	135
2021-10-28	TD	48	G15	2	Coho	1	2	136
2021-10-28	TD	48	G15	3	Coho	1	3	137
2021-10-28	TD	48	G16	1	Coho	2	1	138
2021-10-28	TD	48	G16	2	Coho	2	2	139
2021-10-28	TD	48	G16	3	Coho	2	3	140
2021-10-28	TD	48	G17	1	Coho	3	1	141
2021-10-28	TD	48	G17	2	Coho	3	2	142
2021-10-28	TD	48	G17	3	Coho	3	3	143
2021-10-29	TE	60	G1	1	Atlantic	1	1	144
2021-10-29	TE	60	G1	2	Atlantic	1	2	145
2021-10-29	TE	60	G1	3	Atlantic	1	3	146
2021-10-29	TE	60	G2	1	Atlantic	2	1	147
2021-10-29	TE	60	G2	2	Atlantic	2	2	148
2021-10-29	TE	60	G2	3	Atlantic	2	3	149
2021-10-29	TE	60	G3	1	Atlantic	3	1	150
2021-10-29	TE	60	G3	2	Atlantic	3	2	151
2021-10-29	TE	60	G3	3	Atlantic	3	3	152
2021-10-29	TE	60	G15	1	Coho	1	1	153
2021-10-29	TE	60	G15	2	Coho	1	2	154
2021-10-29	TE	60	G15	3	Coho	1	3	155
2021-10-29	TE	60	G16	2	Coho	2	2	156
2021-10-29	TE	60	G16	3	Coho	3	3	157
2021-11-02	TF	168	G1	1	Atlantic	1	1	158
2021-11-02	TF	168	G1	2	Atlantic	1	2	159
2021-11-02	TF	168	G1	3	Atlantic	1	3	160
2021-11-02	TF	168	G1	4	Atlantic	1	4	161
2021-11-02	TF	168	G2	1	Atlantic	2	1	162
2021-11-02	TF	168	G2	2	Atlantic	2	2	163
2021-11-02	TF	168	G2	3	Atlantic	2	3	164
2021-11-02	TF	168	G3	1	Atlantic	3	1	165
2021-11-02	TF	168	G3	2	Atlantic	3	2	166
2021-11-02	TF	168	G3	3	Atlantic	3	3	167
2021-11-02	TF	168	G5	3	Chum	1	3	168
2021-11-02	TF	168	G6	3	Chum	2	3	169
2021-11-02	TF	168	G7	3	Chum	3	3	170
2021-11-02	TF	168	G5	3	Pink	1	3	171
2021-11-02	TF	168	G6	3	Pink	2	3	172
2021-11-02	TF	168	G7	3	Pink	3	3	173
2021-11-02	TF	168	G15	3	Coho	1	3	174
2021-11-02	TF	168	G15	4	Coho	1	4	175
2021-11-02	TF	168	G16	3	Coho	2	3	176
2021-11-02	TF	168	G17	3	Coho	3	3	177
2021-10-28	TX	36	G4	1	Atlantic	4	1	178	73
2021-10-28	TX	36	G4	2	Atlantic	4	2	179	74
2021-10-28	TX	36	G4	3	Atlantic	4	3	180	75
2021-10-28	TX	36	G4	4	Atlantic	4	4	181	76
2021-10-28	TX	36	G4	5	Atlantic	4	5	182	77
2021-10-28	TX	36	G8	1	Chum	4	1	183	78
2021-10-28	TX	36	G8	2	Chum	4	2	184	79
2021-10-28	TX	36	G8	3	Chum	4	3	185	80
2021-10-28	TX	36	G8	4	Chum	4	4	186	81
2021-10-28	TX	36	G8	5	Chum	4	5	187	82
2021-10-28	TX	36	G9	1	Pink	4	1	188	83
2021-10-28	TX	36	G9	2	Pink	4	2	189	84
2021-10-28	TX	36	G9	3	Pink	4	3	190	85
2021-10-28	TX	36	G9	4	Pink	4	4	191	86
2021-10-28	TX	36	G9	5	Pink	4	5	192	87
2021-10-28	TX	36	G14	1	Coho	4	1	193	88
2021-10-28	TX	36	G14	2	Coho	4	2	194	89
2021-10-28	TX	36	G14	3	Coho	4	3	195	90
2021-10-28	TX	36	G14	4	Coho	4	4	196	91
2021-10-28	TX	36	G14	5	Coho	4	5	197	92
2021-11-02	TY	168	G4	1	Atlantic	4	1	198	93
2021-11-02	TY	168	G4	2	Atlantic	4	2	199	94
2021-11-02	TY	168	G4	3	Atlantic	4	3	200	95
2021-11-02	TY	168	G4	4	Atlantic	4	4	201	96
2021-11-02	TY	168	G4	5	Atlantic	4	5	202	97
2021-11-02	TY	168	G8	1	Chum	4	1	203	98
2021-11-02	TY	168	G8	2	Chum	4	2	204	99
2021-11-02	TY	168	G8	3	Chum	4	3	205	100
2021-11-02	TY	168	G8	4	Chum	4	4	206	101
2021-11-02	TY	168	G8	5	Chum	4	5	207	102
2021-11-02	TY	168	G9	1	Pink	4	1	208	103
2021-11-02	TY	168	G9	2	Pink	4	2	209	104
2021-11-02	TY	168	G9	3	Pink	4	3	210	105
2021-11-02	TY	168	G9	4	Pink	4	4	211	106
2021-11-02	TY	168	G9	5	Pink	4	5	212	107
2021-11-02	TY	168	G14	1	Coho	4	1	213	108
2021-11-02	TY	168	G14	2	Coho	4	2	214	109
2021-11-02	TY	168	G14	3	Coho	4	3	215	110
2021-11-02	TY	168	G14	4	Coho	4	4	216	111
2021-11-02	TY	168	G14	5	Coho	4	5	217	112

## Sheet: 4. Purple mucous cell counts
The number of purple-staining mucous cells per mm of skin in histological samples from the skin and fins for Atlantic salmon, chum salmon, coho salmon, and pink salmon from lice infested animals and uninfected ontrols. Skin samples represent areas from the fish flank without lice, while fin samples were limited to Lepeophtheirus salmonisattachment sites. Statistical analysis revealed no significa…
Tissue	Control / Infected	Species	Number of purple mucous cell per mm of tissue, ± standard error of mean
Fin	Attachment site	Atlantic salmon	12.91 ± 4.3
Fin	Attachment site	Coho salmon	21.41 ± 8.74
skin	Control	Atlantic salmon	3.11 ± 0.58
skin	Inf	Atlantic salmon	2.51 ± 0.46
skin	Control	Chum salmon	3.58 ± 0.98
skin	Inf	Chum salmon	3.19 ± 0.51
skin	Control	Coho salmon	2.73 ± 0.53
skin	Inf	Coho salmon	3.24 ± 0.61
skin	Control	Pink salmon	5.44 ± 1.36
skin	Inf	Pink salmon	7.5 + ± 3.64

## Sheet: 5. Quality stats, spatial trans
Sample	coho_1st	coho_1st_louse	coho_2nd	Atlantic_1st	Atlantic_3rd
Corresponding JPG	Supplementary_file2_Frame1_Coho	Supplementary_file2_Frame1_Coho	Supplementary_file3_Frame2_Coho	Supplementary_file4_Frame1_Atlantic	Supplementary_file5_Frame3_Atlantic
Number of Reads	279259177	279259177	263242970	165502928	194822071
Mean Reads per Spot	1.12152e+06	1.12152e+06	692745	831673	630492
Mean Reads Under Tissue per Spot	131732	131732	97338.5	180917	97489.1
Reads Mapped to Genome	0.601	0.036	0.484	0.875	0.84
Reads Mapped Confidently to Genome	0.463	0.025	0.385	0.747	0.713
Reads Mapped Confidently to Intergenic Regions	0.029	0.008	0.028	0.077	0.084
Reads Mapped Confidently to Intronic Regions	0.008	0.002	0.009	0.042	0.042
Reads Mapped Confidently to Exonic Regions	0.427	0.014	0.348	0.628	0.586
Reads Mapped Confidently to Transcriptome	0.415	0.013	0.338	0.568	0.532
Total Genes Detected	28055	8851	29402	28977	29364

## Sheet: 6. Atlantic salmon
PG.ProteinGroups	PG.Genes	PG.Organisms	PG.ProteinDescriptions	PG.WBGene	PG.Locus	PG.Status	PG.MolecularWeight	[1] 230123_Diego_R_1_A1.1_DIA_BA1_1_3820.d.PG.NrOfStrippedSequencesIdentified	[2] 230123_Diego_R_1_A1.1_DIA_BA1_1_3825.d.PG.NrOfStrippedSequencesIdentified	[3] 230123_Diego_R_2_A1.2_DIA_BA2_1_3826.d.PG.NrOfStrippedSequencesIdentified	[4] 230123_Diego_R_3_A1.3_DIA_BA3_1_3827.d.PG.NrOfStrippedSequencesIdentified	[5] 230123_Diego_R_13_A2.1_DIA_BB5_1_3841.d.PG.NrOfStrippedSequencesIdentified	[6] 230123_Diego_R_14_A2.2_DIA_BB6_1_3842.d.PG.NrOfStrippedSequencesIdentified	[7] 230123_Diego_R_15_A2.3_DIA_BB7_1_3843.d.PG.NrOfStrippedSequencesIdentified	[8] 230123_Diego_R_25_A3.1_DIA_BD1_1_3857.d.PG.NrOfStrippedSequencesIdentified	[9] 230123_Diego_R_26_A3.2_DIA_BD2_1_3858.d.PG.NrOfStrippedSequencesIdentified	[10] 230123_Diego_R_27_A3.3_DIA_BD3_1_3859.d.PG.NrOfStrippedSequencesIdentified	[1] 230123_Diego_R_1_A1.1_DIA_BA1_1_3820.d.PG.Quantity	[2] 230123_Diego_R_1_A1.1_DIA_BA1_1_3825.d.PG.Quantity	[3] 230123_Diego_R_2_A1.2_DIA_BA2_1_3826.d.PG.Quantity	[4] 230123_Diego_R_3_A1.3_DIA_BA3_1_3827.d.PG.Quantity	[5] 230123_Diego_R_13_A2.1_DIA_BB5_1_3841.d.PG.Quantity	[6] 230123_Diego_R_14_A2.2_DIA_BB6_1_3842.d.PG.Quantity	[7] 230123_Diego_R_15_A2.3_DIA_BB7_1_3843.d.PG.Quantity	[8] 230123_Diego_R_25_A3.1_DIA_BD1_1_3857.d.PG.Quantity	[9] 230123_Diego_R_26_A3.2_DIA_BD2_1_3858.d.PG.Quantity	[10] 230123_Diego_R_27_A3.3_DIA_BD3_1_3859.d.PG.Quantity
EMLSAP00000000085	pep	Unknown	supercontig:LSalAtl2s:LSalAtl2s1012:17971:22411:1 gene:EMLSAG00000000085 transcript:EMLSAT00000000085 gene_biotype:protein_coding transcript_biotype:protein_coding				NaN	1	1	0	0	1	0	1	1	1	1	460.9405822753906	525.9096069335938	NaN	661.2557983398438	395.2184143066406	299.44732666015625	392.4095458984375	473.5770263671875	247.948	286.4729309082031
EMLSAP00000000321	pep	Unknown	supercontig:LSalAtl2s:LSalAtl2s1049:50795:53439:-1 gene:EMLSAG00000000321 transcript:EMLSAT00000000321 gene_biotype:protein_coding transcript_biotype:protein_coding				NaN	1	2	1	2	1	2	1	1	1	1	436.15	405.4957580566406	231.4696044921875	561.908	774.5665283203125	313.8205871582031	857.2459106445312	439.7349853515625	336.1681823730469	219.2376251220703
EMLSAP00000000379;EMLSAP00000002495;EMLSAP00000004294;EMLSAP00000005042;EMLSAP00000008893;EMLSAP00000011180;EMLSAP00000011183	pep	Unknown	supercontig:LSalAtl2s:LSalAtl2s1058:132626:132937:1 gene:EMLSAG00000000379 transcript:EMLSAT00000000379 gene_biotype:protein_coding transcript_biotype:protein_coding;supercontig:LSalAtl2s:LSalAtl2s1489:18815:19126:1 gene:EMLSAG00000002495 transcript:EMLSAT00000002495 gene_biotype:protein_coding transcript_biotype:protein_coding;supercontig:LSalAtl2s:LSalAtl2s2257:4238:4549:1 gene:EMLSAG0000000429…				11381.37;11381.37;11381.37;NaN;NaN;13320.67;11381.37	19	20	17	16	23	22	23	17	17	17	120640	111259	97601.4	134142	123470	183814	159132	149312	108371	127300
EMLSAP00000000624	pep	Unknown	supercontig:LSalAtl2s:LSalAtl2s109:73593:97815:1 gene:EMLSAG00000000624 transcript:EMLSAT00000000624 gene_biotype:protein_coding transcript_biotype:protein_coding				NaN	1	1	1	0	1	1	0	1	1	1	1131.23	1166.661376953125	1193.9429931640625	1155.8690185546875	868.7390747070312	966.4598999023438	391.4319763183594	1209.18	1251.668701171875	1164.7806396484375
EMLSAP00000000712	pep	Unknown	supercontig:LSalAtl2s:LSalAtl2s1110:30344:32607:-1 gene:EMLSAG00000000712 transcript:EMLSAT00000000712 gene_biotype:protein_coding transcript_biotype:protein_coding				NaN	1	1	1	0	1	0	0	0	1	0	68.37812805175781	57.2828	57.96538162231445	NaN	65.52912902832031	52.637611389160156	NaN	51.31022644042969	55.025142669677734	53.4933
EMLSAP00000001022	pep	Unknown	supercontig:LSalAtl2s:LSalAtl2s116:679040:679821:-1 gene:EMLSAG00000001022 transcript:EMLSAT00000001022 gene_biotype:protein_coding transcript_biotype:protein_coding				NaN	0	1	0	1	1	0	0	0	0	0	735.3953247070312	3810.587646484375	832.8754272460938	1188.3226318359375	1189.7655029296875	2873.18	NaN	1816.4490966796875	633.2650146484375	906.8572998046875
EMLSAP00000001158	pep	Unknown	supercontig:LSalAtl2s:LSalAtl2s1192:71661:73598:-1 gene:EMLSAG00000001158 transcript:EMLSAT00000001158 gene_biotype:protein_coding transcript_biotype:protein_coding				NaN	0	0	0	0	0	0	0	0	1	0	NaN	NaN	NaN	NaN	NaN	NaN	NaN	NaN	1	NaN
EMLSAP00000001168	pep	Unknown	supercontig:LSalAtl2s:LSalAtl2s1194:133284:146626:-1 gene:EMLSAG00000001168 transcript:EMLSAT00000001168 gene_biotype:protein_coding transcript_biotype:protein_coding				NaN	1	1	1	1	1	1	1	1	1	1	16238.9	15527.4	15176.9	16726.1	13394.9	3686.593505859375	5988.29	8495.39	12846.7	11831.1
EMLSAP00000001276	pep	Unknown	supercontig:LSalAtl2s:LSalAtl2s120:605976:611280:1 gene:EMLSAG00000001276 transcript:EMLSAT00000001276 gene_biotype:protein_coding transcript_biotype:protein_coding				NaN	0	0	0	0	0	7	0	18	0	0	NaN	NaN	NaN	NaN	NaN	40.27070999145508	NaN	92.14110565185547	25.611	21.141199111938477
EMLSAP00000001281	pep	Unknown	supercontig:LSalAtl2s:LSalAtl2s1211:83672:134357:1 gene:EMLSAG00000001281 transcript:EMLSAT00000001281 gene_biotype:protein_coding transcript_biotype:protein_coding				NaN	1	1	0	1	1	0	0	1	1	1	255.6534881591797	231.69000244140625	212.7808074951172	314.4415588378906	243.1963348388672	269.3207702636719	245.0594024658203	348.6072998046875	281.6063232421875	338.5418395996094
EMLSAP00000001458	pep	Unknown	supercontig:LSalAtl2s:LSalAtl2s1248:131241:136261:1 gene:EMLSAG00000001458 transcript:EMLSAT00000001458 gene_biotype:protein_coding transcript_biotype:protein_coding				22340.3	1	1	1	1	1	1	0	1	1	1	642.8429565429688	661.2379150390625	762.6972045898438	670.7734985351562	960.7083740234375	1182.94	479.4471130371094	845.0650634765625	864.4747314453125	867.321
EMLSAP00000001489;ENSSSAP00000006932.2;ENSSSAP00000006944.2;ENSSSAP00000006972.1;ENSSSAP00000007043.2;ENSSSAP00000007048.1;ENSSSAP00000035786.2;ENSSSAP00000035801.2;ENSSSAP00000064229.2;ENSSSAP00000064248.2;ENSSSAP00000064339.2;ENSSSAP00000064348.2;ENSSSAP00000064563.2;ENSSSAP00000124409.1;ENSSSAP00000126122.1;ENSSSAP00000131987.1;ENSSSAP00000154510.1;ENSSSAP00000155064.1;ENSSSAP00000156238.1;ENS…	pep	Unknown	supercontig:LSalAtl2s:LSalAtl2s1254:52666:104076:1 gene:EMLSAG00000001489 transcript:EMLSAT00000001489 gene_biotype:protein_coding transcript_biotype:protein_coding;primary_assembly:Ssal_v3.1:1:84428384:84449919:-1 gene:ENSSSAG00000002725.2 transcript:ENSSSAT00000007409.2 gene_biotype:protein_coding transcript_biotype:protein_coding gene_symbol:hid1b description:HID1 domain containing b [Source:Z…				NaN;98301.68;95477.56;87027.55;94033.81;94273.05;94600.58;84809.63;92905.73;89440.56;88572.07;92312.85;82386.4;86909.48;86886.47;96616.76;93313.9;92618.18;80418.72;95244.37;86888.42;89179.51;43527.05;88950.66;94090.79;89702.24	1	1	1	1	0	0	0	1	0	0	21.634056091308594	39.98956298828125	30.208906173706055	74.54662322998047	31.973230361938477	NaN	57.26268005371094	73.33623504638672	NaN	NaN
EMLSAP00000001571	pep	Unknown	supercontig:LSalAtl2s:LSalAtl2s1271:16136:17425:-1 gene:EMLSAG00000001571 transcript:EMLSAT00000001571 gene_biotype:protein_coding transcript_biotype:protein_coding				NaN	1	1	1	1	1	0	1	1	1	1	179.5073699951172	214.32077026367188	236.79287719726562	253.3702392578125	215.8992462158203	255.53260803222656	217.91087341308594	300.3345642089844	223.45223999023438	224.69378662109375
EMLSAP00000001668	pep	Unknown	supercontig:LSalAtl2s:LSalAtl2s128:639100:655047:-1 gene:EMLSAG00000001668 transcript:EMLSAT00000001668 gene_biotype:protein_coding transcript_biotype:protein_coding				NaN	0	1	1	1	1	1	1	1	0	1	347.6927795410156	291.4317932128906	329.86444091796875	279.7066955566406	379.4009094238281	382.57879638671875	342.8567810058594	302.9570007324219	306.7702331542969	350.79705810546875
EMLSAP00000001732	pep	Unknown	supercontig:LSalAtl2s:LSalAtl2s12:102974:110575:1 gene:EMLSAG00000001732 transcript:EMLSAT00000001732 gene_biotype:protein_coding transcript_biotype:protein_coding				NaN	1	1	1	1	1	1	0	1	1	1	42.389225006103516	37.21206283569336	22.969823837280273	34.2828	60.788883209228516	85.93010711669922	78.83795928955078	99.7212	105.23970031738281	61.958194732666016
EMLSAP00000001760	pep	Unknown	supercontig:LSalAtl2s:LSalAtl2s12:1757316:1795906:1 gene:EMLSAG00000001760 transcript:EMLSAT00000001760 gene_biotype:protein_coding transcript_biotype:protein_coding				NaN	0	1	0	0	1	1	1	1	1	1	NaN	NaN	0.7530589699745178	1	2.7142446041107178	NaN	3.1036081314086914	NaN	NaN	NaN
EMLSAP00000001822	pep	Unknown	supercontig:LSalAtl2s:LSalAtl2s1314:10307:19911:1 gene:EMLSAG00000001822 transcript:EMLSAT00000001822 gene_biotype:protein_coding transcript_biotype:protein_coding				52009	3	3	3	3	3	4	3	4	3	3	2258.19	2298.56	2474.105224609375	2889.5	2404.241943359375	3325.25	2786.981689453125	3366.571533203125	2244.693603515625	2670.427978515625
EMLSAP00000001854	pep	Unknown	supercontig:LSalAtl2s:LSalAtl2s131:603665:606771:-1 gene:EMLSAG00000001854 transcript:EMLSAT00000001854 gene_biotype:protein_coding transcript_biotype:protein_coding				NaN	1	1	1	1	0	0	0	1	0	1	344.5570068359375	393.6540832519531	232.59324645996094	456.9464416503906	NaN	NaN	NaN	516.1436157226562	543.9117431640625	491.5673522949219
EMLSAP00000001872	pep	Unknown	supercontig:LSalAtl2s:LSalAtl2s1322:13257:13733:-1 gene:EMLSAG00000001872 transcript:EMLSAT00000001872 gene_biotype:protein_coding transcript_biotype:protein_coding				18128.9	1	1	1	1	1	1	1	1	1	1	31398.1	29341.7	25430.1	33816.6	32554.8	37070.3	37093.5	36046.9	25041.4	32988.1
EMLSAP00000001882	pep	Unknown	supercontig:LSalAtl2s:LSalAtl2s1323:48468:70901:1 gene:EMLSAG00000001882 transcript:EMLSAT00000001882 gene_biotype:protein_coding transcript_biotype:protein_coding				32037.5	0	1	1	0	0	0	0	0	0	1	161.5829315185547	177.32838439941406	142.269	NaN	NaN	167.10568237304688	NaN	NaN	201.19480895996094	171.4931182861328
EMLSAP00000001898	pep	Unknown	supercontig:LSalAtl2s:LSalAtl2s1325:89716:95156:1 gene:EMLSAG00000001898 transcript:EMLSAT00000001898 gene_biotype:protein_coding transcript_biotype:protein_coding				47521.4	0	0	0	0	0	1	0	0	0	0	8.477736473083496	2.9135541915893555	7.89818	NaN	8.819220542907715	12.036174774169922	10.024155616760254	NaN	3.932450771331787	9.101905822753906
EMLSAP00000001987	pep	Unknown	supercontig:LSalAtl2s:LSalAtl2s1354:62837:64625:1 gene:EMLSAG00000001987 transcript:EMLSAT00000001987 gene_biotype:protein_coding transcript_biotype:protein_coding				40910	1	0	0	0	1	1	0	1	1	1	73.22374725341797	54.21934127807617	31.527568817138672	119.06001281738281	68.35617065429688	37.832584381103516	64.82759857177734	98.77245330810547	79.89655303955078	41.16196823120117
EMLSAP00000001988	pep	Unknown	supercontig:LSalAtl2s:LSalAtl2s1355:16064:43157:-1 gene:EMLSAG00000001988 transcript:EMLSAT00000001988 gene_biotype:protein_coding transcript_biotype:protein_coding				NaN	0	0	0	0	0	0	0	1	0	0	NaN	NaN	NaN	NaN	NaN	63.154869079589844	NaN	74.93357849121094	NaN	NaN
EMLSAP00000002071	pep	Unknown	supercontig:LSalAtl2s:LSalAtl2s1385:10215:13480:-1 gene:EMLSAG00000002071 transcript:EMLSAT00000002071 gene_biotype:protein_coding transcript_biotype:protein_coding				NaN	1	0	1	0	1	1	0	0	0	1	NaN	NaN	NaN	NaN	0.750629	1.7668348550796509	1	NaN	NaN	NaN
EMLSAP00000002213	pep	Unknown	supercontig:LSalAtl2s:LSalAtl2s141:398215:401318:1 gene:EMLSAG00000002213 transcript:EMLSAT00000002213 gene_biotype:protein_coding transcript_biotype:protein_coding				105490	1	1	1	1	1	1	1	1	1	1	391.6012878417969	359.7570495605469	418.99078369140625	457.6531677246094	372.502	443.00384521484375	287.4801025390625	585.8793334960938	529.083	497.733
EMLSAP00000002379	pep	Unknown	supercontig:LSalAtl2s:LSalAtl2s1452:4718:14583:1 gene:EMLSAG00000002379 transcript:EMLSAT00000002379 gene_biotype:protein_coding transcript_biotype:protein_coding				NaN	1	1	1	1	1	1	1	1	1	1	28.963661193847656	28.178390502929688	34.816219329833984	28.638277053833008	37.91878890991211	42.95697784423828	39.71247100830078	14.153042793273926	36.32297134399414	31.371612548828125
EMLSAP00000002403	pep	Unknown	supercontig:LSalAtl2s:LSalAtl2s145:1558781:1560526:-1 gene:EMLSAG00000002403 transcript:EMLSAT00000002403 gene_biotype:protein_coding transcript_biotype:protein_coding				NaN	0	0	0	0	0	1	0	1	0	0	NaN	NaN	NaN	NaN	NaN	20.70600700378418	NaN	32.79011154174805	NaN	NaN
EMLSAP00000002512	pep	Unknown	supercontig:LSalAtl2s:LSalAtl2s1498:30739:32506:-1 gene:EMLSAG00000002512 transcript:EMLSAT00000002512 gene_biotype:protein_coding transcript_biotype:protein_coding				47140.3	1	1	1	1	1	1	1	1	1	1	2278.630126953125	2057.679443359375	2219.354248046875	2229.394287109375	2019.1717529296875	1854.09	2036.54	1505.4195556640625	1799.7159423828125	1870.3892822265625
EMLSAP00000002834	pep	Unknown	supercontig:LSalAtl2s:LSalAtl2s1635:89512:92973:1 gene:EMLSAG00000002834 transcript:EMLSAT00000002834 gene_biotype:protein_coding transcript_biotype:protein_coding				NaN	1	1	1	1	1	1	1	1	1	1	24084	23253	29431.1	31330.3	23557.8	18514.7	9948.86	35784	20978.2	24927
EMLSAP00000002940	pep	Unknown	supercontig:LSalAtl2s:LSalAtl2s168:493424:494066:-1 gene:EMLSAG00000002940 transcript:EMLSAT00000002940 gene_biotype:protein_coding transcript_biotype:protein_coding				19347.1	1	0	1	1	0	1	0	0	0	0	18.061077117919922	NaN	12.202470779418945	36.96412658691406	NaN	46.48458480834961	NaN	NaN	50.55708694458008	NaN
EMLSAP00000003104	pep	Unknown	supercontig:LSalAtl2s:LSalAtl2s174:364234:370462:-1 gene:EMLSAG00000003104 transcript:EMLSAT00000003104 gene_biotype:protein_coding transcript_biotype:protein_coding				113581	1	0	0	1	0	0	0	1	0	0	21.25042152404785	NaN	NaN	105.15276336669922	NaN	NaN	NaN	80.93785095214844	NaN	NaN
EMLSAP00000003264	pep	Unknown	supercontig:LSalAtl2s:LSalAtl2s179:149175:149525:1 gene:EMLSAG00000003264 transcript:EMLSAT00000003264 gene_biotype:protein_coding transcript_biotype:protein_coding				NaN	1	1	1	1	1	1	1	1	1	1	236.42172241210938	308.8746643066406	221.9661865234375	109.33679962158203	110.49431610107422	228.6528778076172	121.22879791259766	186.96177673339844	184.59547424316406	218.5615692138672
EMLSAP00000003554	pep	Unknown	supercontig:LSalAtl2s:LSalAtl2s194:296339:298362:-1 gene:EMLSAG00000003554 transcript:EMLSAT00000003554 gene_biotype:protein_coding transcript_biotype:protein_coding				NaN	2	2	2	2	2	4	2	4	2	2	1149.160888671875	1127.11	1029.7205810546875	1148.8831787109375	1037.034912109375	1060.6285400390625	803.7910766601562	1302.2374267578125	1151.62	1160.142822265625
EMLSAP00000003639	pep	Unknown	supercontig:LSalAtl2s:LSalAtl2s198:94669:96712:-1 gene:EMLSAG00000003639 transcript:EMLSAT00000003639 gene_biotype:protein_coding transcript_biotype:protein_coding				NaN	0	0	0	0	0	0	0	2	1	0	NaN	NaN	NaN	NaN	9.025327682495117	43.06081008911133	NaN	59.7168	23.689937591552734	NaN
EMLSAP00000003852	pep	Unknown	supercontig:LSalAtl2s:LSalAtl2s20944:213:495:-1 gene:EMLSAG00000003852 transcript:EMLSAT00000003852 gene_biotype:protein_coding transcript_biotype:protein_coding				NaN	0	0	0	0	0	0	3	0	0	0	NaN	NaN	NaN	NaN	NaN	NaN	144.84095764160156	NaN	NaN	NaN
EMLSAP00000003910	pep	Unknown	supercontig:LSalAtl2s:LSalAtl2s211:1058223:1062408:1 gene:EMLSAG00000003910 transcript:EMLSAT00000003910 gene_biotype:protein_coding transcript_biotype:protein_coding				NaN	1	1	1	1	1	1	1	1	1	1	1167.949951171875	1087.3018798828125	1246.29	1148.85	532.6498413085938	612.517	223.39083862304688	769.0862426757812	1207.3370361328125	1091.7601318359375
EMLSAP00000004102	pep	Unknown	supercontig:LSalAtl2s:LSalAtl2s217:499960:516974:1 gene:EMLSAG00000004102 transcript:EMLSAT00000004102 gene_biotype:protein_coding transcript_biotype:protein_coding				NaN	1	1	1	1	1	1	1	1	1	1	55.5376	44.93087387084961	76.3903	85.13406372070312	111.9451904296875	74.24718475341797	205.509	61.486053466796875	37.559207916259766	43.41916275024414
EMLSAP00000004106	pep	Unknown	supercontig:LSalAtl2s:LSalAtl2s217:520810:522316:-1 gene:EMLSAG00000004106 transcript:EMLSAT00000004106 gene_biotype:protein_coding transcript_biotype:protein_coding				NaN	0	0	0	0	0	0	0	2	0	0	NaN	NaN	NaN	NaN	NaN	85.88360595703125	NaN	131.9727783203125	NaN	NaN
EMLSAP00000004121	pep	Unknown	supercontig:LSalAtl2s:LSalAtl2s217:790998:793048:-1 gene:EMLSAG00000004121 transcript:EMLSAT00000004121 gene_biotype:protein_coding transcript_biotype:protein_coding				NaN	0	1	1	1	1	1	1	1	1	1	582.108	620.0194702148438	492.6972351074219	645.217	538.526	400.731	435.2918701171875	418.58	498.034	464.7606506347656
EMLSAP00000004375	pep	Unknown	supercontig:LSalAtl2s:LSalAtl2s22:214584:243811:-1 gene:EMLSAG00000004375 transcript:EMLSAT00000004375 gene_biotype:protein_coding transcript_biotype:protein_coding				NaN	0	1	0	0	1	0	0	0	0	0	9.493354797363281	4.640533447265625	NaN	6.594306945800781	4.208453178405762	4.962292194366455	NaN	3.1114847660064697	7.339097023010254	8.363296508789062
EMLSAP00000004392	pep	Unknown	supercontig:LSalAtl2s:LSalAtl2s230:287889:295493:-1 gene:EMLSAG00000004392 transcript:EMLSAT00000004392 gene_biotype:protein_coding transcript_biotype:protein_coding				NaN	0	0	0	0	1	0	1	0	0	0	29.391643524169922	NaN	NaN	NaN	79.9193	NaN	342.9106750488281	NaN	NaN	NaN
EMLSAP00000004422	pep	Unknown	supercontig:LSalAtl2s:LSalAtl2s231:1286978:1288132:1 gene:EMLSAG00000004422 transcript:EMLSAT00000004422 gene_biotype:protein_coding transcript_biotype:protein_coding				NaN	0	1	1	1	0	0	1	0	0	1	192.9972381591797	163.78298950195312	158.25631713867188	147.08631896972656	NaN	182.59503173828125	162.13755798339844	205.18789672851562	191.63690185546875	223.91700744628906
EMLSAP00000004498	pep	Unknown	supercontig:LSalAtl2s:LSalAtl2s2352:78:904:1 gene:EMLSAG00000004498 transcript:EMLSAT00000004498 gene_biotype:protein_coding transcript_biotype:protein_coding				NaN	2	1	1	1	2	1	1	1	1	1	206.3107452392578	210.9078369140625	219.77439880371094	194.78689575195312	106.87374114990234	88.44049072265625	359.1323547363281	136.0706787109375	150.50111389160156	159.09413146972656
EMLSAP00000004507	pep	Unknown	supercontig:LSalAtl2s:LSalAtl2s235:163315:165883:-1 gene:EMLSAG00000004507 transcript:EMLSAT00000004507 gene_biotype:protein_coding transcript_biotype:protein_coding				NaN	0	0	0	1	0	0	0	1	0	0	NaN	NaN	NaN	75.89173126220703	NaN	NaN	NaN	46.480072021484375	NaN	NaN
EMLSAP00000004539	pep	Unknown	supercontig:LSalAtl2s:LSalAtl2s237:482549:485751:-1 gene:EMLSAG00000004539 transcript:EMLSAT00000004539 gene_biotype:protein_coding transcript_biotype:protein_coding				NaN	1	1	1	1	1	1	1	1	1	1	293.8499450683594	303.251	235.06130981445312	100.67218017578125	226.74481201171875	223.3759002685547	75.87184143066406	170.6544952392578	372.7735595703125	291.8807678222656
EMLSAP00000004580	pep	Unknown	supercontig:LSalAtl2s:LSalAtl2s239:520211:527283:-1 gene:EMLSAG00000004580 transcript:EMLSAT00000004580 gene_biotype:protein_coding transcript_biotype:protein_coding				NaN	0	1	0	0	0	1	0	1	0	0	NaN	74.19943237304688	NaN	NaN	115.92887115478516	142.65692138671875	NaN	94.10515594482422	NaN	NaN
EMLSAP00000004613;ENSSSAP00000040032.2;ENSSSAP00000040465.2;ENSSSAP00000056755.2;ENSSSAP00000056819.1;ENSSSAP00000056934.2;ENSSSAP00000058018.2;ENSSSAP00000058119.1;ENSSSAP00000058185.2;ENSSSAP00000058230.1;ENSSSAP00000058251.2;ENSSSAP00000058291.2;ENSSSAP00000094954.1;ENSSSAP00000095003.2;ENSSSAP00000095379.2;ENSSSAP00000095565.2;ENSSSAP00000095653.2;ENSSSAP00000095659.2;ENSSSAP00000095664.2;ENS…	pep	Unknown	supercontig:LSalAtl2s:LSalAtl2s240:318406:379214:1 gene:EMLSAG00000004613 transcript:EMLSAT00000004613 gene_biotype:protein_coding transcript_biotype:protein_coding;primary_assembly:Ssal_v3.1:9:88481960:88626541:-1 gene:ENSSSAG00000041858.2 transcript:ENSSSAT00000066228.2 gene_biotype:protein_coding transcript_biotype:protein_coding gene_symbol:EBF1 description:EBF transcription factor 1a [Source…				43591.95;63551.25;63551.25;60111.1;57288.1;55770.33;58864.87;56542.46;58432.4;65960.95;64618.41;54643.89;65704.11;64503.1;70357.69;64766.57;63247.58;56890.71;66937.47;65665.39;61657.86;65052.73;65360.96;63039.25;57317.09;64230.8;63652.31;64676.35;63264.45;63852.21;68141.83;57181.74;60756.45;67279.65;68363.68;70785.29;70411.77;63004.22;57547.28;65953.56;64359.89;64490.99;62473.36;63323.43;58071.92…	1	1	1	1	0	0	0	1	0	0	25.288917541503906	50.37959671020508	53.43548583984375	62.010475158691406	NaN	56.90715408325195	74.59688568115234	53.50752258300781	NaN	NaN
EMLSAP00000004641	pep	Unknown	supercontig:LSalAtl2s:LSalAtl2s2426:5738:7142:1 gene:EMLSAG00000004641 transcript:EMLSAT00000004641 gene_biotype:protein_coding transcript_biotype:protein_coding				NaN	0	0	0	0	0	4	0	4	0	0	NaN	NaN	NaN	NaN	NaN	37.9192	NaN	75.04141235351562	NaN	NaN
EMLSAP00000004679	pep	Unknown	supercontig:LSalAtl2s:LSalAtl2s244:668666:671466:1 gene:EMLSAG00000004679 transcript:EMLSAT00000004679 gene_biotype:protein_coding transcript_biotype:protein_coding				NaN	0	1	0	1	0	1	1	1	0	0	274.7415466308594	246.649	232.00936889648438	233.14784240722656	249.95486450195312	303.5374755859375	151.71717834472656	273.6666564941406	368.47210693359375	245.92489624023438
EMLSAP00000004760	pep	Unknown	supercontig:LSalAtl2s:LSalAtl2s250:514305:525469:1 gene:EMLSAG00000004760 transcript:EMLSAT00000004760 gene_biotype:protein_coding transcript_biotype:protein_coding				NaN	1	1	1	1	1	1	0	1	1	1	638.9866943359375	735.7785034179688	798.2830200195312	600.0371704101562	800.6940307617188	793.7133178710938	NaN	785.8938598632812	710.59	782.778
EMLSAP00000004774	pep	Unknown	supercontig:LSalAtl2s:LSalAtl2s251:1050452:1054778:-1 gene:EMLSAG00000004774 transcript:EMLSAT00000004774 gene_biotype:protein_coding transcript_biotype:protein_coding				NaN	2	2	2	2	2	2	2	1	2	2	273.5069885253906	241.93878173828125	185.84262084960938	135.3675079345703	196.8787841796875	195.6929931640625	152.23829650878906	155.0260772705078	140.6806182861328	203.61477661132812
EMLSAP00000005019	pep	Unknown	supercontig:LSalAtl2s:LSalAtl2s260:729964:778752:-1 gene:EMLSAG00000005019 transcript:EMLSAT00000005019 gene_biotype:protein_coding transcript_biotype:protein_coding				NaN	0	0	0	0	0	5	0	6	0	0	NaN	NaN	NaN	NaN	NaN	40.90163803100586	NaN	77.77108001708984	NaN	NaN
EMLSAP00000005040	pep	Unknown	supercontig:LSalAtl2s:LSalAtl2s2632:9924:10762:-1 gene:EMLSAG00000005040 transcript:EMLSAT00000005040 gene_biotype:protein_coding transcript_biotype:protein_coding				28654.1	1	1	1	0	1	0	1	1	1	1	21.71209144592285	30.720531463623047	58.83394241333008	52.51015853881836	210.9351043701172	152.3235626220703	215.59994506835938	303.26055908203125	192.37551879882812	175.9169464111328
EMLSAP00000005052;EMLSAP00000005193	pep	Unknown	supercontig:LSalAtl2s:LSalAtl2s263:50184:50594:1 gene:EMLSAG00000005052 transcript:EMLSAT00000005052 gene_biotype:protein_coding transcript_biotype:protein_coding;supercontig:LSalAtl2s:LSalAtl2s2742:9871:10281:-1 gene:EMLSAG00000005193 transcript:EMLSAT00000005193 gene_biotype:protein_coding transcript_biotype:protein_coding				15388.02;15388.02	3	4	3	4	4	4	4	4	4	4	517.0440063476562	482.294	319.8594055175781	576.3775024414062	675.974	565.7915649414062	835.096	368.723	207.24224853515625	281.326
EMLSAP00000005705	pep	Unknown	supercontig:LSalAtl2s:LSalAtl2s309:362539:363340:1 gene:EMLSAG00000005705 transcript:EMLSAT00000005705 gene_biotype:protein_coding transcript_biotype:protein_coding				7362.58	1	1	0	1	0	0	1	0	0	0	252.45970153808594	87.51505279541016	NaN	418.439	156.49855041503906	NaN	313.80072021484375	134.3197784423828	NaN	NaN
EMLSAP00000005772	pep	Unknown	supercontig:LSalAtl2s:LSalAtl2s310:106023:107838:-1 gene:EMLSAG00000005772 transcript:EMLSAT00000005772 gene_biotype:protein_coding transcript_biotype:protein_coding				50020.6	1	1	1	1	1	1	1	1	1	1	25892.1	25600.1	27022.2	32259.6	25982.4	26577.8	17027	29477.2	25583.9	25276.8
EMLSAP00000005878	pep	Unknown	supercontig:LSalAtl2s:LSalAtl2s318:449224:449952:-1 gene:EMLSAG00000005878 transcript:EMLSAT00000005878 gene_biotype:protein_coding transcript_biotype:protein_coding				NaN	0	1	1	1	0	0	1	1	0	1	2532.27	2442.528564453125	2836.36	3167.426513671875	2167.273681640625	2157.35	2005.34	2564.48	2307.059326171875	2720.66
EMLSAP00000006101	pep	Unknown	supercontig:LSalAtl2s:LSalAtl2s3321:782:1958:1 gene:EMLSAG00000006101 transcript:EMLSAT00000006101 gene_biotype:protein_coding transcript_biotype:protein_coding				17778.2	0	0	0	0	0	0	6	0	0	0	NaN	NaN	NaN	NaN	NaN	NaN	57.081783294677734	NaN	NaN	NaN
EMLSAP00000006169	pep	Unknown	supercontig:LSalAtl2s:LSalAtl2s336:642811:644202:-1 gene:EMLSAG00000006169 transcript:EMLSAT00000006169 gene_biotype:protein_coding transcript_biotype:protein_coding				NaN	0	0	0	1	1	0	1	0	0	0	17.493255615234375	NaN	51.93307876586914	36.63932418823242	79.24385070800781	126.76807403564453	180.30703735351562	35.723602294921875	39.165138244628906	29.68379020690918
EMLSAP00000006461	pep	Unknown	supercontig:LSalAtl2s:LSalAtl2s353:308961:310825:1 gene:EMLSAG00000006461 transcript:EMLSAT00000006461 gene_biotype:protein_coding transcript_biotype:protein_coding				NaN	0	0	0	0	0	1	0	1	0	0	28.517532348632812	NaN	NaN	NaN	NaN	61.7865	NaN	124.54678344726562	NaN	NaN
EMLSAP00000006486	pep	Unknown	supercontig:LSalAtl2s:LSalAtl2s354:8304:22440:1 gene:EMLSAG00000006486 transcript:EMLSAT00000006486 gene_biotype:protein_coding transcript_biotype:protein_coding				NaN	1	1	1	0	0	1	0	1	1	1	2888.522705078125	2821.72	2582.48	2072.064208984375	2326.113037109375	2535.716064453125	2092.99	2214.833740234375	2676.395751953125	2703.696533203125
EMLSAP00000006751	pep	Unknown	supercontig:LSalAtl2s:LSalAtl2s378:546363:554008:1 gene:EMLSAG00000006751 transcript:EMLSAT00000006751 gene_biotype:protein_coding transcript_biotype:protein_coding				NaN	0	0	0	0	1	0	1	1	1	1	NaN	NaN	NaN	NaN	707.6732177734375	992.6181030273438	635.3590087890625	693.3477783203125	901.7476196289062	913.1838989257812
EMLSAP00000006912	pep	Unknown	supercontig:LSalAtl2s:LSalAtl2s391:287461:291724:1 gene:EMLSAG00000006912 transcript:EMLSAT00000006912 gene_biotype:protein_coding transcript_biotype:protein_coding				47283.2	0	0	0	0	0	1	0	1	0	0	NaN	NaN	NaN	NaN	NaN	25.310354232788086	NaN	46.28404235839844	NaN	NaN
EMLSAP00000007143;ENSSSAP00000030252.2;ENSSSAP00000111322.1;ENSSSAP00000126943.1;ENSSSAP00000131098.1;ENSSSAP00000149272.1;ENSSSAP00000154915.1	pep	Unknown	supercontig:LSalAtl2s:LSalAtl2s402:421233:423485:-1 gene:EMLSAG00000007143 transcript:EMLSAT00000007143 gene_biotype:protein_coding transcript_biotype:protein_coding;primary_assembly:Ssal_v3.1:15:53628634:53632406:-1 gene:ENSSSAG00000039545.2 transcript:ENSSSAT00000055533.2 gene_biotype:protein_coding transcript_biotype:protein_coding gene_symbol:yy1b description:YY1 transcription factor b [Sourc…				NaN;42816.87;39835.57;39716.61;39572.66;42462.8;40853.78	3	3	2	2	3	3	3	3	3	3	68.48744201660156	101.96739959716797	114.3211441040039	72.11505889892578	101.00968933105469	73.01239776611328	100.5483627319336	91.09829711914062	58.454891204833984	92.25679016113281
EMLSAP00000007169	pep	Unknown	supercontig:LSalAtl2s:LSalAtl2s403:310195:328484:-1 gene:EMLSAG00000007169 transcript:EMLSAT00000007169 gene_biotype:protein_coding transcript_biotype:protein_coding				93634.8	1	1	1	1	1	1	0	1	1	1	84.9921	90.5499	91.26786041259766	74.18925476074219	23.469383239746094	105.13055419921875	NaN	62.169734954833984	100.37786102294922	69.45677185058594
EMLSAP00000007326	pep	Unknown	supercontig:LSalAtl2s:LSalAtl2s412:15167:88413:-1 gene:EMLSAG00000007326 transcript:EMLSAT00000007326 gene_biotype:protein_coding transcript_biotype:protein_coding				NaN	1	1	1	0	1	1	0	1	1	0	267.8591003417969	293.2266540527344	288.08587646484375	252.80593872070312	205.4935760498047	212.70938110351562	NaN	285.02447509765625	353.617	277.92352294921875
EMLSAP00000007346	pep	Unknown	supercontig:LSalAtl2s:LSalAtl2s415:68823:244857:1 gene:EMLSAG00000007346 transcript:EMLSAT00000007346 gene_biotype:protein_coding transcript_biotype:protein_coding				NaN	1	1	1	1	1	0	0	0	0	1	NaN	NaN	NaN	1	NaN	NaN	NaN	NaN	NaN	NaN
EMLSAP00000007420	pep	Unknown	supercontig:LSalAtl2s:LSalAtl2s421:485845:486576:1 gene:EMLSAG00000007420 transcript:EMLSAT00000007420 gene_biotype:protein_coding transcript_biotype:protein_coding				19203	0	0	0	0	0	0	3	0	0	0	NaN	NaN	NaN	NaN	NaN	NaN	223.7069549560547	NaN	NaN	NaN
EMLSAP00000007488	pep	Unknown	supercontig:LSalAtl2s:LSalAtl2s430:104093:105594:-1 gene:EMLSAG00000007488 transcript:EMLSAT00000007488 gene_biotype:protein_coding transcript_biotype:protein_coding				46113.2	2	1	2	1	3	3	3	3	2	2	980.832	513.0248413085938	440.4944152832031	1155.2843017578125	620.8840942382812	692.8357543945312	975.0933227539062	568.2979125976562	378.5888366699219	561.9049072265625
EMLSAP00000007594	pep	Unknown	supercontig:LSalAtl2s:LSalAtl2s4395:5988:6975:1 gene:EMLSAG00000007594 transcript:EMLSAT00000007594 gene_biotype:protein_coding transcript_biotype:protein_coding				23218.4	0	0	0	0	0	0	2	0	0	0	NaN	NaN	NaN	NaN	NaN	NaN	373.3877868652344	NaN	NaN	NaN
EMLSAP00000007916	pep	Unknown	supercontig:LSalAtl2s:LSalAtl2s467:87370:98511:1 gene:EMLSAG00000007916 transcript:EMLSAT00000007916 gene_biotype:protein_coding transcript_biotype:protein_coding				NaN	1	1	1	1	0	1	0	1	1	1	22617.6	22777	12859.6	10259.5	9998.07	18992.8	20131.7	10714.1	18141.1	46625.6
EMLSAP00000008155	pep	Unknown	supercontig:LSalAtl2s:LSalAtl2s488:12325:17644:-1 gene:EMLSAG00000008155 transcript:EMLSAT00000008155 gene_biotype:protein_coding transcript_biotype:protein_coding				NaN	1	1	0	1	0	0	0	0	0	0	1.6414965391159058	4.198724269866943	2.769012212753296	10.069829940795898	NaN	NaN	NaN	1.0157248973846436	7.446832180023193	NaN
EMLSAP00000008259	pep	Unknown	supercontig:LSalAtl2s:LSalAtl2s49:703111:707742:1 gene:EMLSAG00000008259 transcript:EMLSAT00000008259 gene_biotype:protein_coding transcript_biotype:protein_coding				NaN	1	1	1	1	1	1	1	1	1	1	255.4122772216797	112.70584869384766	195.81375122070312	269.13446044921875	148.94027709960938	171.8236083984375	131.89218139648438	282.20684814453125	270.6994934082031	321.07525634765625
EMLSAP00000008425	pep	Unknown	supercontig:LSalAtl2s:LSalAtl2s515:267648:269215:-1 gene:EMLSAG00000008425 transcript:EMLSAT00000008425 gene_biotype:protein_coding transcript_biotype:protein_coding				58792.1	1	1	0	0	1	0	1	0	1	1	1316.901611328125	1263.8	1824.41	2576.53	2388.01	1337.379150390625	1433.14	3646.797119140625	1355.35	2170.678466796875
EMLSAP00000008470	pep	Unknown	supercontig:LSalAtl2s:LSalAtl2s51:528528:545666:-1 gene:EMLSAG00000008470 transcript:EMLSAT00000008470 gene_biotype:protein_coding transcript_biotype:protein_coding				NaN	1	1	0	1	0	1	0	0	0	0	NaN	NaN	NaN	NaN	NaN	NaN	NaN	1	1.0731587409973145	NaN
EMLSAP00000008537	pep	Unknown	supercontig:LSalAtl2s:LSalAtl2s526:50064:57207:-1 gene:EMLSAG00000008537 transcript:EMLSAT00000008537 gene_biotype:protein_coding transcript_biotype:protein_coding				NaN	0	1	1	1	1	0	1	1	0	1	62.47718811035156	86.71944427490234	80.16840362548828	113.30760955810547	92.11946105957031	93.3583	55.824317932128906	63.40866470336914	NaN	92.73919677734375
EMLSAP00000008616	pep	Unknown	supercontig:LSalAtl2s:LSalAtl2s530:680783:681393:-1 gene:EMLSAG00000008616 transcript:EMLSAT00000008616 gene_biotype:protein_coding transcript_biotype:protein_coding				16250.9	2	2	2	2	2	2	2	2	2	2	978.1654052734375	1061.6815185546875	813.139	1051.5733642578125	862.6597290039062	728.8988037109375	862.9890747070312	718.2235107421875	698.6578979492188	497.98345947265625
EMLSAP00000008726	pep	Unknown	supercontig:LSalAtl2s:LSalAtl2s542:157248:159506:-1 gene:EMLSAG00000008726 transcript:EMLSAT00000008726 gene_biotype:protein_coding transcript_biotype:protein_coding				53662.6	0	0	0	1	0	0	1	0	0	0	NaN	NaN	268.5819396972656	263.19036865234375	205.79652404785156	NaN	542.7911376953125	NaN	NaN	NaN
EMLSAP00000008832	pep	Unknown	supercontig:LSalAtl2s:LSalAtl2s54:669619:682240:1 gene:EMLSAG00000008832 transcript:EMLSAT00000008832 gene_biotype:protein_coding transcript_biotype:protein_coding				NaN	1	1	1	1	1	1	0	1	1	1	156.6116180419922	186.3734130859375	163.23406982421875	123.89868927001953	161.43881225585938	235.2778778076172	NaN	200.40370178222656	247.60122680664062	212.81861877441406
EMLSAP00000008890	pep	Unknown	supercontig:LSalAtl2s:LSalAtl2s554:374558:376673:1 gene:EMLSAG00000008890 transcript:EMLSAT00000008890 gene_biotype:protein_coding transcript_biotype:protein_coding				NaN	1	1	1	1	0	1	1	1	0	1	525.852	540.0126342773438	426.07635498046875	511.4331970214844	728.4376831054688	668.3268432617188	669.3485107421875	652.8024291992188	646.1294555664062	727.6876220703125
EMLSAP00000009155	pep	Unknown	supercontig:LSalAtl2s:LSalAtl2s577:3496:15731:1 gene:EMLSAG00000009155 transcript:EMLSAT00000009155 gene_biotype:protein_coding transcript_biotype:protein_coding				NaN	1	1	1	1	1	0	1	1	1	1	177.8109130859375	237.37965393066406	207.90420532226562	230.3096923828125	165.66903686523438	158.04661560058594	159.118	202.47247314453125	195.73875427246094	198.90272521972656
EMLSAP00000009187	pep	Unknown	supercontig:LSalAtl2s:LSalAtl2s583:164440:165429:1 gene:EMLSAG00000009187 transcript:EMLSAT00000009187 gene_biotype:protein_coding transcript_biotype:protein_coding				NaN	1	0	0	0	0	0	0	0	0	0	41.379425048828125	1.6146798133850098	NaN	38.890804290771484	2.5181407928466797	NaN	NaN	NaN	36.26851272583008	7.319855690002441
EMLSAP00000009315	pep	Unknown	supercontig:LSalAtl2s:LSalAtl2s595:437935:448897:1 gene:EMLSAG00000009315 transcript:EMLSAT00000009315 gene_biotype:protein_coding transcript_biotype:protein_coding				NaN	1	0	0	1	0	1	0	0	0	1	3.335545063018799	NaN	NaN	11.97316837310791	NaN	32.268638610839844	59.451568603515625	NaN	NaN	4.177276134490967
EMLSAP00000009477	pep	Unknown	supercontig:LSalAtl2s:LSalAtl2s611:100843:102496:-1 gene:EMLSAG00000009477 transcript:EMLSAT00000009477 gene_biotype:protein_coding transcript_biotype:protein_coding				NaN	1	0	1	0	1	1	0	1	1	1	372.3153076171875	404.3508605957031	227.82012939453125	168.6095428466797	123.33881378173828	210.0359649658203	261.1042785644531	222.57476806640625	242.447	259.2049255371094
EMLSAP00000009588	pep	Unknown	supercontig:LSalAtl2s:LSalAtl2s617:107073:108375:1 gene:EMLSAG00000009588 transcript:EMLSAT00000009588 gene_biotype:protein_coding transcript_biotype:protein_coding				NaN	1	1	1	1	1	1	0	1	1	1	4820.41	4231.19	3178.32	3903.375732421875	2871.95	3225.017333984375	883.9891357421875	6793.64	4666.67	3687.05
EMLSAP00000010216	pep	Unknown	supercontig:LSalAtl2s:LSalAtl2s679:144940:154519:1 gene:EMLSAG00000010216 transcript:EMLSAT00000010216 gene_biotype:protein_coding transcript_biotype:protein_coding				NaN	0	0	0	0	0	1	0	0	0	0	NaN	NaN	NaN	NaN	NaN	38.73089599609375	NaN	163.305	NaN	NaN
EMLSAP00000010258	pep	Unknown	supercontig:LSalAtl2s:LSalAtl2s67:855422:856360:1 gene:EMLSAG00000010258 transcript:EMLSAT00000010258 gene_biotype:protein_coding transcript_biotype:protein_coding				NaN	1	1	1	1	1	1	1	1	1	1	246.8511962890625	262.4793395996094	410.207	492.2575988769531	317.9878234863281	513.5670776367188	499.0052490234375	603.093	271.61053466796875	497.2337951660156
EMLSAP00000010303	pep	Unknown	supercontig:LSalAtl2s:LSalAtl2s682:657024:662163:-1 gene:EMLSAG00000010303 transcript:EMLSAT00000010303 gene_biotype:protein_coding transcript_biotype:protein_coding				NaN	0	0	0	0	0	1	0	10	0	0	NaN	NaN	NaN	NaN	NaN	27.710641860961914	NaN	62.182090759277344	NaN	NaN
EMLSAP00000010339;ENSSSAP00000085116.1;ENSSSAP00000139595.1;ENSSSAP00000151181.1	pep	Unknown	supercontig:LSalAtl2s:LSalAtl2s685:140467:143084:1 gene:EMLSAG00000010339 transcript:EMLSAT00000010339 gene_biotype:protein_coding transcript_biotype:protein_coding;primary_assembly:Ssal_v3.1:23:16853260:16856905:-1 gene:ENSSSAG00000068862.2 transcript:ENSSSAT00000118957.2 gene_biotype:protein_coding transcript_biotype:protein_coding gene_symbol:nc2b description:Dr1 [Source:NCBI gene (formerly En…				20377.74;19445.69;17892.04;19502.75	1	1	1	1	1	1	0	1	1	1	196.81080627441406	203.85020446777344	179.92584228515625	131.12477111816406	134.14169311523438	181.6625213623047	155.9063720703125	195.21188354492188	247.92120361328125	246.5765838623047
EMLSAP00000010489	pep	Unknown	supercontig:LSalAtl2s:LSalAtl2s696:76526:78359:-1 gene:EMLSAG00000010489 transcript:EMLSAT00000010489 gene_biotype:protein_coding transcript_biotype:protein_coding				NaN	1	1	1	1	1	1	1	1	1	1	2863.669189453125	2738.551025390625	3667.565673828125	3836.790283203125	3516.648681640625	3029.980224609375	2658.71	4237.64	3836.851806640625	4116.83
EMLSAP00000010574	pep	Unknown	supercontig:LSalAtl2s:LSalAtl2s702:126834:130647:1 gene:EMLSAG00000010574 transcript:EMLSAT00000010574 gene_biotype:protein_coding transcript_biotype:protein_coding				NaN	1	1	1	1	1	0	1	1	1	1	1023.69	1126.5521240234375	820.538	720.475	659.487	464.6349182128906	355.3206787109375	728.2479858398438	1017.9417114257812	982.543
EMLSAP00000010576	pep	Unknown	supercontig:LSalAtl2s:LSalAtl2s702:206345:208400:1 gene:EMLSAG00000010576 transcript:EMLSAT00000010576 gene_biotype:protein_coding transcript_biotype:protein_coding				26543.2	0	0	0	0	0	5	0	5	0	0	NaN	NaN	NaN	NaN	NaN	528.5658569335938	NaN	265.9725341796875	NaN	NaN
EMLSAP00000010678	pep	Unknown	supercontig:LSalAtl2s:LSalAtl2s707:80783:82066:-1 gene:EMLSAG00000010678 transcript:EMLSAT00000010678 gene_biotype:protein_coding transcript_biotype:protein_coding				NaN	1	1	1	1	1	1	0	1	1	1	1672.68	1603.1778564453125	2030.2381591796875	2262.44	722.3529663085938	1723.4046630859375	1052.4278564453125	1626.3695068359375	1177.8424072265625	1229.6588134765625
EMLSAP00000010701	pep	Unknown	supercontig:LSalAtl2s:LSalAtl2s709:885185:913011:-1 gene:EMLSAG00000010701 transcript:EMLSAT00000010701 gene_biotype:protein_coding transcript_biotype:protein_coding				NaN	2	1	1	0	1	0	0	0	0	1	42.960514068603516	32.96104049682617	46.62355422973633	NaN	28.424646377563477	NaN	15.653443336486816	NaN	NaN	20.31599998474121
EMLSAP00000010826	pep	Unknown	supercontig:LSalAtl2s:LSalAtl2s719:646599:648936:1 gene:EMLSAG00000010826 transcript:EMLSAT00000010826 gene_biotype:protein_coding transcript_biotype:protein_coding				NaN	1	1	1	1	1	1	1	1	1	1	409.4211120605469	417.185	406.7663269042969	342.2831115722656	476.7257995605469	507.927	304.894	367.7503662109375	501.09600830078125	383.58135986328125
EMLSAP00000011008	pep	Unknown	supercontig:LSalAtl2s:LSalAtl2s740:102068:106568:1 gene:EMLSAG00000011008 transcript:EMLSAT00000011008 gene_biotype:protein_coding transcript_biotype:protein_coding				NaN	1	1	1	1	1	1	1	1	1	1	626.857	646.262	1018.0970458984375	628.522	534.1864013671875	649.62	251.63113403320312	989.5515747070312	794.141	885.1741943359375
EMLSAP00000011081	pep	Unknown	supercontig:LSalAtl2s:LSalAtl2s7500:2079:2778:1 gene:EMLSAG00000011081 transcript:EMLSAT00000011081 gene_biotype:protein_coding transcript_biotype:protein_coding				NaN	0	0	0	0	0	0	1	0	0	0	NaN	NaN	NaN	NaN	NaN	NaN	824.7965698242188	NaN	NaN	NaN
EMLSAP00000011182;EMLSAP00000011192	pep	Unknown	supercontig:LSalAtl2s:LSalAtl2s760:411575:414587:1 gene:EMLSAG00000011182 transcript:EMLSAT00000011182 gene_biotype:protein_coding transcript_biotype:protein_coding;supercontig:LSalAtl2s:LSalAtl2s760:431843:433024:1 gene:EMLSAG00000011192 transcript:EMLSAT00000011192 gene_biotype:protein_coding transcript_biotype:protein_coding				12775.87;8238.71	1	1	1	1	1	1	1	1	1	1	425.1193542480469	389.9569091796875	404.0030212402344	472.4111633300781	225.69810485839844	271.8159484863281	136.1967315673828	366.4671630859375	341.7966003417969	526.5325927734375
EMLSAP00000011189	pep	Unknown	supercontig:LSalAtl2s:LSalAtl2s760:470421:474651:1 gene:EMLSAG00000011189 transcript:EMLSAT00000011189 gene_biotype:protein_coding transcript_biotype:protein_coding				NaN	0	0	0	0	0	2	0	2	0	0	NaN	NaN	NaN	NaN	NaN	157.32061767578125	NaN	88.94244384765625	NaN	NaN
EMLSAP00000011226	pep	Unknown	supercontig:LSalAtl2s:LSalAtl2s76:1083015:1084748:-1 gene:EMLSAG00000011226 transcript:EMLSAT00000011226 gene_biotype:protein_coding transcript_biotype:protein_coding				51109.5	3	3	3	2	3	3	3	3	3	3	320.7769775390625	365.79803466796875	296.1392822265625	374.976	359.2635803222656	297.7944641113281	480.40924072265625	240.2540740966797	214.3197021484375	195.05450439453125
EMLSAP00000011280	pep	Unknown	supercontig:LSalAtl2s:LSalAtl2s772:397975:398789:-1 gene:EMLSAG00000011280 transcript:EMLSAT00000011280 gene_biotype:protein_coding transcript_biotype:protein_coding				19111	0	0	0	0	0	0	1	0	0	0	NaN	NaN	NaN	NaN	NaN	6.007023811340332	126.77517700195312	NaN	NaN	NaN
EMLSAP00000011363	pep	Unknown	supercontig:LSalAtl2s:LSalAtl2s784:333199:334473:-1 gene:EMLSAG00000011363 transcript:EMLSAT00000011363 gene_biotype:protein_coding transcript_biotype:protein_coding				15518.2	0	0	0	0	1	0	0	0	0	0	NaN	NaN	NaN	NaN	14.256467819213867	7.191261291503906	85.73896789550781	6.497463226318359	NaN	NaN
EMLSAP00000011367	pep	Unknown	supercontig:LSalAtl2s:LSalAtl2s785:192535:196483:1 gene:EMLSAG00000011367 transcript:EMLSAT00000011367 gene_biotype:protein_coding transcript_biotype:protein_coding				50053.7	5	5	5	5	5	5	5	5	4	5	3007.27	2935.025634765625	3475.552978515625	4121.18	3356.2	4271.23	3695.55	4084.35	3289.28	3544.41
EMLSAP00000011393	pep	Unknown	supercontig:LSalAtl2s:LSalAtl2s787:39737:56796:1 gene:EMLSAG00000011393 transcript:EMLSAT00000011393 gene_biotype:protein_coding transcript_biotype:protein_coding				NaN	0	1	0	0	0	0	0	0	0	1	26.290700912475586	39.121707916259766	NaN	NaN	NaN	83.38440704345703	NaN	98.7357	127.087	150.9628448486328
EMLSAP00000011548	pep	Unknown	supercontig:LSalAtl2s:LSalAtl2s79:553002:574716:1 gene:EMLSAG00000011548 transcript:EMLSAT00000011548 gene_biotype:protein_coding transcript_biotype:protein_coding				10523.1	0	0	1	0	1	1	0	1	0	0	NaN	NaN	68.43397521972656	NaN	88.73027038574219	85.48550415039062	114.94	120.05665588378906	NaN	NaN
EMLSAP00000011616	pep	Unknown	supercontig:LSalAtl2s:LSalAtl2s802:48408:49190:-1 gene:EMLSAG00000011616 transcript:EMLSAT00000011616 gene_biotype:protein_coding transcript_biotype:protein_coding				29560.5	0	0	0	0	0	1	0	1	0	0	NaN	NaN	NaN	NaN	NaN	51.10274124145508	NaN	88.36969757080078	NaN	NaN
EMLSAP00000011794	pep	Unknown	supercontig:LSalAtl2s:LSalAtl2s823:61626:96430:1 gene:EMLSAG00000011794 transcript:EMLSAT00000011794 gene_biotype:protein_coding transcript_biotype:protein_coding				57691.9	1	1	1	1	1	0	0	1	1	1	799.8941040039062	745.2687377929688	717.1356201171875	645.2589721679688	687.5140380859375	641.5740966796875	687.589	606.4298706054688	652.482	551.8056030273438
EMLSAP00000011863	pep	Unknown	supercontig:LSalAtl2s:LSalAtl2s834:129007:129573:-1 gene:EMLSAG00000011863 transcript:EMLSAT00000011863 gene_biotype:protein_coding transcript_biotype:protein_coding				NaN	1	1	1	1	1	1	1	1	1	1	1143.2503662109375	1164.4188232421875	2027.5909423828125	2763.26	2612.267822265625	1484.83	2071.77	2055.91	1223.6209716796875	1320.12
EMLSAP00000012163	pep	Unknown	supercontig:LSalAtl2s:LSalAtl2s877:117308:119191:-1 gene:EMLSAG00000012163 transcript:EMLSAT00000012163 gene_biotype:protein_coding transcript_biotype:protein_coding				NaN	0	0	0	1	0	0	0	0	0	0	NaN	60.95079803466797	NaN	86.51255798339844	NaN	NaN	NaN	NaN	NaN	NaN
EMLSAP00000012294	pep	Unknown	supercontig:LSalAtl2s:LSalAtl2s899:154040:163234:-1 gene:EMLSAG00000012294 transcript:EMLSAT00000012294 gene_biotype:protein_coding transcript_biotype:protein_coding				NaN	0	0	0	0	0	0	0	1	0	0	6.179140090942383	NaN	NaN	7.165188789367676	NaN	NaN	NaN	26.167409896850586	5.047231197357178	NaN
EMLSAP00000012295	pep	Unknown	supercontig:LSalAtl2s:LSalAtl2s899:179229:186811:1 gene:EMLSAG00000012295 transcript:EMLSAT00000012295 gene_biotype:protein_coding transcript_biotype:protein_coding				NaN	1	1	0	0	0	0	0	1	1	1	95.88719177246094	140.03170776367188	95.65083312988281	83.67909240722656	NaN	NaN	NaN	96.59343719482422	111.23926544189453	57.927
EMLSAP00000012488	pep	Unknown	supercontig:LSalAtl2s:LSalAtl2s91:475359:477762:-1 gene:EMLSAG00000012488 transcript:EMLSAT00000012488 gene_biotype:protein_coding transcript_biotype:protein_coding				NaN	4	4	4	4	4	4	4	4	4	4	8394.63	7427.01	7621.91	7698.21	7163.46	6880.48	8570.22	10128.9	8026.79	8031.18
EMLSAP00000012583	pep	Unknown	supercontig:LSalAtl2s:LSalAtl2s93:674847:676694:1 gene:EMLSAG00000012583 transcript:EMLSAT00000012583 gene_biotype:protein_coding transcript_biotype:protein_coding				NaN	1	1	1	1	1	1	1	1	1	1	753.1366577148438	697.4690551757812	974.7595825195312	828.7750854492188	677.259	768.3221435546875	1128.8355712890625	719.8148803710938	707.1100463867188	610.3245239257812
EMLSAP00000012802	pep	Unknown	supercontig:LSalAtl2s:LSalAtl2s975:15052:16371:-1 gene:EMLSAG00000012802 transcript:EMLSAT00000012802 gene_biotype:protein_coding transcript_biotype:protein_coding				NaN	2	3	2	2	2	2	1	1	2	2	229.7371826171875	265.4939270019531	260.1418151855469	142.18646240234375	237.1177520751953	252.097	85.97456359863281	127.4552001953125	42.834896087646484	93.87227630615234
EMLSAP00000012993	pep	Unknown	supercontig:LSalAtl2s:LSalAtl2s98:718665:721483:-1 gene:EMLSAG00000012993 transcript:EMLSAT00000012993 gene_biotype:protein_coding transcript_biotype:protein_coding				NaN	1	1	0	1	0	0	0	2	1	1	59.76544189453125	48.818702697753906	NaN	42.27811050415039	31.368236541748047	34.367008209228516	68.3349	62.829017639160156	81.77413177490234	62.89585494995117
ENSSSAP00000000029.2;ENSSSAP00000000030.2;ENSSSAP00000121767.1;ENSSSAP00000135418.1;ENSSSAP00000140930.1;ENSSSAP00000161365.1	pep	Unknown	primary_assembly:Ssal_v3.1:1:1973775:1986492:-1 gene:ENSSSAG00000090551.1 transcript:ENSSSAT00000000053.2 gene_biotype:protein_coding transcript_biotype:protein_coding gene_symbol:rpia description:ribose 5-phosphate isomerase A (ribose 5-phosphate epimerase) [Source:ZFIN;Acc:ZDB-GENE-041114-24];primary_assembly:Ssal_v3.1:1:2167336:2180452:1 gene:ENSSSAG00000044034.2 transcript:ENSSSAT00000000054.…				25547.44;28704.05;32372.39;27403.47;28704.05;32372.39	9	9	9	9	10	10	8	10	10	9	406.8957824707031	429.3560485839844	407.419	410.5525207519531	448.68035888671875	447.81170654296875	550.2427978515625	443.52935791015625	441.2457580566406	456.78594970703125
ENSSSAP00000000037.2	pep	Unknown	primary_assembly:Ssal_v3.1:1:541450:589422:1 gene:ENSSSAG00000000049.2 transcript:ENSSSAT00000000061.2 gene_biotype:protein_coding transcript_biotype:protein_coding				100961	2	1	2	1	1	2	0	2	2	1	64.30366516113281	55.901710510253906	60.48632049560547	57.843345642089844	40.23435974121094	43.79519271850586	43.457828521728516	68.68592071533203	31.915998458862305	57.23367691040039
ENSSSAP00000000038.2;ENSSSAP00000022047.2;ENSSSAP00000122489.1;ENSSSAP00000175030.1	pep	Unknown	primary_assembly:Ssal_v3.1:1:609162:615485:1 gene:ENSSSAG00000101513.1 transcript:ENSSSAT00000000062.2 gene_biotype:protein_coding transcript_biotype:protein_coding gene_symbol:si:ch211-195e19.1 description:si:ch211-195e19.1 [Source:ZFIN;Acc:ZDB-GENE-141216-110];primary_assembly:Ssal_v3.1:1:603536:615537:1 gene:ENSSSAG00000101513.1 transcript:ENSSSAT00000024913.2 gene_biotype:protein_coding trans…				26233.44;25017.11;25017.11;25017.11	6	6	6	7	4	7	3	7	6	6	124.94357299804688	123.72591400146484	97.41709899902344	155.27908325195312	145.14923095703125	158.58419799804688	149.19728088378906	139.63710021972656	166.7294464111328	132.02085876464844
ENSSSAP00000000047.2;ENSSSAP00000000048.2	pep	Unknown	primary_assembly:Ssal_v3.1:1:912598:922263:-1 gene:ENSSSAG00000000057.2 transcript:ENSSSAT00000000071.2 gene_biotype:protein_coding transcript_biotype:protein_coding;primary_assembly:Ssal_v3.1:1:913590:922263:-1 gene:ENSSSAG00000000057.2 transcript:ENSSSAT00000000072.2 gene_biotype:protein_coding transcript_biotype:protein_coding				64798.93;62073.11	2	2	2	2	2	2	2	2	2	2	68.04259490966797	62.498199462890625	62.75397491455078	58.23189163208008	23.341230392456055	27.20714569091797	28.097288131713867	23.076265335083008	46.304195404052734	37.2195
ENSSSAP00000000066.2	pep	Unknown	primary_assembly:Ssal_v3.1:1:3142576:3407591:1 gene:ENSSSAG00000063299.2 transcript:ENSSSAT00000000090.2 gene_biotype:protein_coding transcript_biotype:protein_coding				93088.2	12	12	10	10	9	10	8	10	10	10	142.7217559814453	156.55508422851562	165.85418701171875	172.039	137.5705108642578	165.44366455078125	149.77755737304688	154.58689880371094	136.03431701660156	149.93858337402344
ENSSSAP00000000076.2;ENSSSAP00000124950.1;ENSSSAP00000146873.1;ENSSSAP00000176259.1	pep	Unknown	primary_assembly:Ssal_v3.1:1:3619631:3692249:1 gene:ENSSSAG00000094436.1 transcript:ENSSSAT00000000100.2 gene_biotype:protein_coding transcript_biotype:protein_coding;primary_assembly:Ssal_v3.1:1:3600987:3692273:1 gene:ENSSSAG00000094436.1 transcript:ENSSSAT00000199959.1 gene_biotype:protein_coding transcript_biotype:protein_coding;primary_assembly:Ssal_v3.1:1:3599982:3694535:1 gene:ENSSSAG000000…				130260.38;134916.97;135181.16;137922.28	33	33	28	25	31	33	28	35	34	32	282.7440185546875	282.99725341796875	233.651	266.964	302.69586181640625	476.2835998535156	348.1264343261719	380.128	609.7929077148438	463.91754150390625
ENSSSAP00000000101.2;ENSSSAP00000000102.2	pep	Unknown	primary_assembly:Ssal_v3.1:1:4842595:4859833:-1 gene:ENSSSAG00000000080.2 transcript:ENSSSAT00000000127.2 gene_biotype:protein_coding transcript_biotype:protein_coding gene_symbol:rtf1 description:RTF1 homolog, Paf1/RNA polymerase II complex component [Source:ZFIN;Acc:ZDB-GENE-030131-6778];primary_assembly:Ssal_v3.1:1:4842595:4859833:-1 gene:ENSSSAG00000000080.2 transcript:ENSSSAT00000000128.2 ge…				78558.25;73310.35	16	14	14	11	13	13	5	14	15	14	225.19891357421875	238.69851684570312	232.40264892578125	189.46890258789062	213.92794799804688	268.3257141113281	233.54403686523438	209.85882568359375	261.3968811035156	239.26751708984375
ENSSSAP00000000108.2	pep	Unknown	primary_assembly:Ssal_v3.1:1:4712010:4755794:-1 gene:ENSSSAG00000000082.2 transcript:ENSSSAT00000000134.2 gene_biotype:protein_coding transcript_biotype:protein_coding gene_symbol:fbln5 description:fibulin 5 [Source:ZFIN;Acc:ZDB-GENE-041010-54]				52188.3	6	5	7	9	9	5	8	9	5	2	103.17146301269531	117.59949493408203	136.6573028564453	959.3651733398438	246.90098571777344	134.025	1116.174560546875	443.5664978027344	114.46160888671875	65.51614379882812
ENSSSAP00000000111.1	pep	Unknown	primary_assembly:Ssal_v3.1:1:4643270:4650997:-1 gene:ENSSSAG00000000085.2 transcript:ENSSSAT00000000138.2 gene_biotype:protein_coding transcript_biotype:protein_coding gene_symbol:plek2 description:pleckstrin 2 [Source:ZFIN;Acc:ZDB-GENE-080219-2]				40781.2	9	11	10	7	11	13	9	11	12	12	241.7230224609375	297.36688232421875	157.79037475585938	184.759	296.46038818359375	446.383	238.48341369628906	194.038	473.9493103027344	329.7447204589844
ENSSSAP00000000118.2;ENSSSAP00000000119.2;ENSSSAP00000000120.2;ENSSSAP00000075362.2;ENSSSAP00000126165.1;ENSSSAP00000173892.1	pep	Unknown	primary_assembly:Ssal_v3.1:1:4569374:4581171:1 gene:ENSSSAG00000000090.2 transcript:ENSSSAT00000000146.2 gene_biotype:protein_coding transcript_biotype:protein_coding;primary_assembly:Ssal_v3.1:1:4569496:4581171:1 gene:ENSSSAG00000000090.2 transcript:ENSSSAT00000000147.2 gene_biotype:protein_coding transcript_biotype:protein_coding;primary_assembly:Ssal_v3.1:1:4569988:4581171:1 gene:ENSSSAG000000…				38908.26;38682.11;37237.35;37961.29;38088.15;38073.42	1	1	1	0	1	1	0	0	1	0	21.900999069213867	29.50261116027832	36.185340881347656	NaN	32.80372619628906	53.752220153808594	55.959014892578125	NaN	53.42213821411133	NaN
ENSSSAP00000000122.2	pep	Unknown	primary_assembly:Ssal_v3.1:1:4535804:4568989:-1 gene:ENSSSAG00000000091.2 transcript:ENSSSAT00000000150.2 gene_biotype:protein_coding transcript_biotype:protein_coding description:RNA binding motif protein 25a [Source:ZFIN;Acc:ZDB-GENE-090312-142]				97528.3	1	1	1	1	0	0	0	1	0	1	11.866094589233398	6.000442028045654	8.051358222961426	18.894962310791016	NaN	14.9623	NaN	6.672224044799805	13.244766235351562	6.017703056335449
ENSSSAP00000000144.1	pep	Unknown	primary_assembly:Ssal_v3.1:1:81174796:81177821:-1 gene:ENSSSAG00000000105.2 transcript:ENSSSAT00000000173.2 gene_biotype:protein_coding transcript_biotype:protein_coding gene_symbol:nat9 description:N-acetyltransferase 9 (GCN5-related, putative) [Source:NCBI gene (formerly Entrezgene);Acc:100194599]				26627.6	2	2	2	2	2	2	2	2	2	2	192.58045959472656	218.70372009277344	205.29380798339844	226.6653594970703	232.3331298828125	218.76612854003906	304.5157470703125	152.62091064453125	193.86129760742188	170.09552001953125
ENSSSAP00000000174.1;ENSSSAP00000077351.2;ENSSSAP00000077391.2	pep	Unknown	primary_assembly:Ssal_v3.1:1:120184512:120247749:1 gene:ENSSSAG00000000130.2 transcript:ENSSSAT00000000206.2 gene_biotype:protein_coding transcript_biotype:protein_coding;primary_assembly:Ssal_v3.1:1:120176094:120247749:1 gene:ENSSSAG00000000130.2 transcript:ENSSSAT00000110862.2 gene_biotype:protein_coding transcript_biotype:protein_coding;primary_assembly:Ssal_v3.1:1:120197450:120247749:1 gene:E…				57069.18;53916.43;54376.9	4	4	3	5	3	3	1	4	0	2	289.6508483886719	344.9535827636719	244.50433349609375	1756.118408203125	184.58486938476562	270.4015808105469	526.368	426.3841247558594	362.3506774902344	227.25408935546875
ENSSSAP00000000231.1	pep	Unknown	primary_assembly:Ssal_v3.1:1:89848109:89851399:1 gene:ENSSSAG00000000161.2 transcript:ENSSSAT00000000263.2 gene_biotype:protein_coding transcript_biotype:protein_coding gene_symbol:atpaf2 description:ATP synthase mitochondrial F1 complex assembly factor 2 [Source:ZFIN;Acc:ZDB-GENE-050411-18]				33885.8	3	3	3	3	3	3	3	3	3	3	73.7315	71.93453979492188	70.65287780761719	72.62915802001953	89.20064544677734	77.64820861816406	78.34593963623047	79.54777526855469	78.60188293457031	74.56036376953125
ENSSSAP00000000238.2;ENSSSAP00000000241.2;ENSSSAP00000000258.2	pep	Unknown	primary_assembly:Ssal_v3.1:1:135136952:135141865:1 gene:ENSSSAG00000000157.2 transcript:ENSSSAT00000000270.2 gene_biotype:protein_coding transcript_biotype:protein_coding gene_symbol:mpx description:myeloid-specific peroxidase [Source:ZFIN;Acc:ZDB-GENE-030131-9460];primary_assembly:Ssal_v3.1:1:135136301:135141865:1 gene:ENSSSAG00000000157.2 transcript:ENSSSAT00000000275.2 gene_biotype:protein_cod…				92282.9;89035.47;86592.55	8	9	3	10	5	4	12	9	7	8	212.95962524414062	237.289	118.40404510498047	563.3848266601562	120.14835357666016	191.75918579101562	390.61480712890625	175.26319885253906	237.52853393554688	170.412
ENSSSAP00000000250.2	pep	Unknown	primary_assembly:Ssal_v3.1:18:34224037:34251124:-1 gene:ENSSSAG00000000170.2 transcript:ENSSSAT00000000285.2 gene_biotype:protein_coding transcript_biotype:protein_coding gene_symbol:phf3 description:PHD finger protein 3 [Source:ZFIN;Acc:ZDB-GENE-090313-207]				147975	4	4	4	3	3	3	0	4	3	4	97.12468719482422	53.365760803222656	78.80960845947266	79.22026824951172	59.13225173950195	66.4734	NaN	79.3191	85.4438	92.8304
ENSSSAP00000000253.1;ENSSSAP00000000256.1	pep	Unknown	primary_assembly:Ssal_v3.1:1:81266063:81312225:1 gene:ENSSSAG00000000177.2 transcript:ENSSSAT00000000288.2 gene_biotype:protein_coding transcript_biotype:protein_coding gene_symbol:slc9a3r1 description:SLC9A3 regulator 1 [Source:NCBI gene (formerly Entrezgene);Acc:100196730];primary_assembly:Ssal_v3.1:1:81266063:81312225:1 gene:ENSSSAG00000000177.2 transcript:ENSSSAT00000000292.2 gene_biotype:pro…				36997.78;36270.3	3	2	3	3	2	2	3	2	3	3	126.38729095458984	177.68167114257812	179.43209838867188	119.28728485107422	165.0700225830078	118.36030578613281	228.9596710205078	102.60870361328125	154.54119873046875	123.5589599609375
ENSSSAP00000000306.1;ENSSSAP00000048700.2;ENSSSAP00000048705.2;ENSSSAP00000133176.1;ENSSSAP00000143635.1;ENSSSAP00000149511.1;ENSSSAP00000182789.1	pep	Unknown	primary_assembly:Ssal_v3.1:1:135167093:135178461:1 gene:ENSSSAG00000000202.2 transcript:ENSSSAT00000000345.2 gene_biotype:protein_coding transcript_biotype:protein_coding gene_symbol:snx24 description:sorting nexin 24 [Source:ZFIN;Acc:ZDB-GENE-050913-45];primary_assembly:Ssal_v3.1:1:135167784:135179984:1 gene:ENSSSAG00000000202.2 transcript:ENSSSAT00000076212.2 gene_biotype:protein_coding transcr…				19167.31;22863.58;22504.88;20251.39;20190.5;19154.33;20542.92	1	1	1	1	1	1	1	1	1	1	96.08712005615234	92.25465393066406	87.36383819580078	94.66558074951172	107.34532165527344	98.30461120605469	67.2947	73.51121520996094	83.69224548339844	99.4616
ENSSSAP00000000347.1	pep	Unknown	primary_assembly:Ssal_v3.1:2:49453727:49467904:1 gene:ENSSSAG00000000213.2 transcript:ENSSSAT00000000389.2 gene_biotype:protein_coding transcript_biotype:protein_coding				47222.5	2	1	2	2	2	2	2	2	2	2	162.5887451171875	171.73507690429688	175.50668334960938	502.88629150390625	132.4883575439453	238.94784545898438	875.6799926757812	287.56488037109375	152.89447021484375	134.47857666015625
ENSSSAP00000000386.2;ENSSSAP00000000390.1;ENSSSAP00000095332.1;ENSSSAP00000095335.2;ENSSSAP00000104278.2;ENSSSAP00000104283.2;ENSSSAP00000104285.2;ENSSSAP00000111953.2;ENSSSAP00000125377.1;ENSSSAP00000136620.1	pep	Unknown	primary_assembly:Ssal_v3.1:2:49490053:49520088:1 gene:ENSSSAG00000000256.2 transcript:ENSSSAT00000000432.2 gene_biotype:protein_coding transcript_biotype:protein_coding;primary_assembly:Ssal_v3.1:2:49489785:49520088:1 gene:ENSSSAG00000000256.2 transcript:ENSSSAT00000000436.2 gene_biotype:protein_coding transcript_biotype:protein_coding;primary_assembly:Ssal_v3.1:12:37686155:37719396:-1 gene:ENSSS…				53441.43;49706.24;54667.93;55726.11;59999.2;52628.82;34404.53;59583;33717.11;49196.72	0	1	1	1	0	0	1	1	1	1	23.119529724121094	16.250734329223633	25.281078338623047	21.524507522583008	24.75906753540039	19.647762298583984	27.228652954101562	35.523311614990234	22.38951873779297	23.81775665283203
ENSSSAP00000000397.2;ENSSSAP00000162594.1	pep	Unknown	primary_assembly:Ssal_v3.1:23:1751696:1753913:-1 gene:ENSSSAG00000000270.2 transcript:ENSSSAT00000000443.2 gene_biotype:protein_coding transcript_biotype:protein_coding gene_symbol:tmem11 description:transmembrane protein 11 [Source:NCBI gene;Acc:407695];primary_assembly:Ssal_v3.1:23:1751696:1759584:-1 gene:ENSSSAG00000000270.2 transcript:ENSSSAT00000214952.1 gene_biotype:protein_coding transcrip…				19497.47;21077.26	1	1	1	1	1	1	1	1	1	1	97.32098388671875	104.834	87.92913055419922	110.47032165527344	118.42801666259766	128.28981018066406	125.22303771972656	135.98690795898438	133.1231689453125	103.69856262207031
ENSSSAP00000000425.2	pep	Unknown	primary_assembly:Ssal_v3.1:1:135204367:135209225:1 gene:ENSSSAG00000104632.1 transcript:ENSSSAT00000000471.2 gene_biotype:protein_coding transcript_biotype:protein_coding gene_symbol:pcyox1 description:prenylcysteine oxidase 1 [Source:ZFIN;Acc:ZDB-GENE-050417-98]				57128.4	10	9	8	8	11	9	5	9	10	10	238.17539978027344	254.24432373046875	216.36448669433594	263.0295715332031	246.12655639648438	315.45819091796875	233.7217559814453	222.95108032226562	311.65435791015625	223.83926391601562
ENSSSAP00000000433.2;ENSSSAP00000080300.2;ENSSSAP00000156316.1	pep	Unknown	primary_assembly:Ssal_v3.1:3:59693920:59697362:-1 gene:ENSSSAG00000000287.2 transcript:ENSSSAT00000000479.2 gene_biotype:protein_coding transcript_biotype:protein_coding gene_symbol:phb description:prohibitin [Source:ZFIN;Acc:ZDB-GENE-030131-6577];primary_assembly:Ssal_v3.1:3:59693921:59697614:-1 gene:ENSSSAG00000000287.2 transcript:ENSSSAT00000113963.2 gene_biotype:protein_coding transcript_biot…				28727.9;36109.32;41045.23	19	19	18	17	21	20	19	17	18	18	2090.96	1998.582763671875	1917.7542724609375	1630.0760498046875	1623.7576904296875	1664.6397705078125	1814.8424072265625	1823.107177734375	1713.656982421875	1751.3416748046875
ENSSSAP00000000449.2;ENSSSAP00000000457.1	pep	Unknown	primary_assembly:Ssal_v3.1:12:25792680:25800292:1 gene:ENSSSAG00000000305.2 transcript:ENSSSAT00000000498.2 gene_biotype:protein_coding transcript_biotype:protein_coding;primary_assembly:Ssal_v3.1:12:25792680:25800292:1 gene:ENSSSAG00000000305.2 transcript:ENSSSAT00000000505.2 gene_biotype:protein_coding transcript_biotype:protein_coding				25757.11;24751.26	4	4	4	4	5	5	4	4	5	4	162.92337036132812	165.06646728515625	132.10142517089844	128.67481994628906	183.46424865722656	185.01010131835938	129.47340393066406	142.9328155517578	192.0634002685547	199.2176055908203
ENSSSAP00000000462.1;ENSSSAP00000000478.1;ENSSSAP00000000557.1;ENSSSAP00000000578.1;ENSSSAP00000000593.1	pep	Unknown	primary_assembly:Ssal_v3.1:1:73976677:74018685:-1 gene:ENSSSAG00000000252.2 transcript:ENSSSAT00000000510.2 gene_biotype:protein_coding transcript_biotype:protein_coding;primary_assembly:Ssal_v3.1:1:73971017:74017754:-1 gene:ENSSSAG00000000252.2 transcript:ENSSSAT00000000527.2 gene_biotype:protein_coding transcript_biotype:protein_coding;primary_assembly:Ssal_v3.1:1:73977143:74017547:-1 gene:ENSS…				260344.85;258917.27;240209.37;240628.1;240144.5	1	1	1	1	1	1	1	1	1	1	50.93500900268555	72.34651947021484	57.25852584838867	66.6977	99.76480102539062	109.07284545898438	115.35916900634766	71.64006042480469	72.06547546386719	67.64688873291016
ENSSSAP00000000464.2;ENSSSAP00000112661.1;ENSSSAP00000112666.2;ENSSSAP00000162218.1;ENSSSAP00000169616.1	pep	Unknown	primary_assembly:Ssal_v3.1:2:61410112:61420018:-1 gene:ENSSSAG00000078828.2 transcript:ENSSSAT00000000512.2 gene_biotype:protein_coding transcript_biotype:protein_coding;primary_assembly:Ssal_v3.1:2:61410278:61420018:-1 gene:ENSSSAG00000078828.2 transcript:ENSSSAT00000147677.2 gene_biotype:protein_coding transcript_biotype:protein_coding;primary_assembly:Ssal_v3.1:2:61410128:61419899:-1 gene:ENSS…				48718.09;24429.79;32133.01;49709.29;47028.33	1	1	0	0	1	1	0	1	1	1	103.982	101.85917663574219	68.69955444335938	NaN	77.20653533935547	93.89185333251953	59.77480697631836	78.96382904052734	135.06719970703125	104.26099395751953
ENSSSAP00000000512.2	pep	Unknown	primary_assembly:Ssal_v3.1:3:34534081:34545361:1 gene:ENSSSAG00000000284.2 transcript:ENSSSAT00000000562.2 gene_biotype:protein_coding transcript_biotype:protein_coding gene_symbol:thoc1 description:THO complex 1 [Source:ZFIN;Acc:ZDB-GENE-030826-9]				73570	2	2	2	2	2	2	2	2	2	2	262.42169189453125	238.311	216.02894592285156	179.36834716796875	249.14730834960938	223.9492645263672	275.3000183105469	137.8433837890625	133.5646514892578	149.45855712890625
ENSSSAP00000000516.1;ENSSSAP00000074317.2;ENSSSAP00000074323.2;ENSSSAP00000074338.2;ENSSSAP00000074401.2;ENSSSAP00000074408.2;ENSSSAP00000074416.2;ENSSSAP00000118028.2;ENSSSAP00000118071.2;ENSSSAP00000121969.1;ENSSSAP00000122262.1;ENSSSAP00000124949.1;ENSSSAP00000125051.1;ENSSSAP00000125601.1;ENSSSAP00000126289.1;ENSSSAP00000127637.1;ENSSSAP00000129910.1;ENSSSAP00000129912.1;ENSSSAP00000130188.1;…	pep	Unknown	primary_assembly:Ssal_v3.1:2:93224252:93238158:1 gene:ENSSSAG00000000333.2 transcript:ENSSSAT00000000568.2 gene_biotype:protein_coding transcript_biotype:protein_coding;primary_assembly:Ssal_v3.1:21:57483555:57495310:-1 gene:ENSSSAG00000064688.2 transcript:ENSSSAT00000107661.2 gene_biotype:protein_coding transcript_biotype:protein_coding;primary_assembly:Ssal_v3.1:21:57486152:57495334:-1 gene:ENS…				46235.66;23988.68;24662.37;24799.11;37596.79;43752.68;41583.91;30022.06;42250.95;47025.15;42708.02;30789.98;32550.34;33060.29;37379.87;56990.29;33017.53;52266.2;22060.48;27505.91;25371.39;35678.01;25319.12;47835.24;38546.31;27400.98;27706.15;49349.79;36107.34;26178.65;23173.87;55050.43;36295.57;57757.32;37379.87;28670.8;48537.3;46222.27;46128.19;55504.59;46377.53;47505.63;31171.72;32571.26;34396.…	1	1	1	1	0	1	0	1	1	0	25.542638778686523	26.652679443359375	75.6034	50.15916061401367	NaN	49.81574630737305	42.48280715942383	25.575332641601562	64.2501	NaN
ENSSSAP00000000530.2;ENSSSAP00000146635.1;ENSSSAP00000160177.1;ENSSSAP00000166018.1	pep	Unknown	primary_assembly:Ssal_v3.1:4:12235014:12462421:-1 gene:ENSSSAG00000121119.1 transcript:ENSSSAT00000000586.2 gene_biotype:protein_coding transcript_biotype:protein_coding gene_symbol:bnc2 description:basonuclin 2 [Source:ZFIN;Acc:ZDB-GENE-030131-5784];primary_assembly:Ssal_v3.1:4:12232067:12308177:-1 gene:ENSSSAG00000121119.1 transcript:ENSSSAT00000169987.1 gene_biotype:protein_coding transcript_b…				125829.85;135769;148798.79;148798.79	5	4	4	0	4	2	2	2	0	4	38.304290771484375	23.368446350097656	45.24660110473633	NaN	30.138368606567383	25.41794776916504	43.37834548950195	38.73427963256836	23.389915466308594	31.56363296508789
ENSSSAP00000000541.2	pep	Unknown	primary_assembly:Ssal_v3.1:3:34534081:34544944:1 gene:ENSSSAG00000000284.2 transcript:ENSSSAT00000000597.2 gene_biotype:protein_coding transcript_biotype:protein_coding gene_symbol:thoc1 description:THO complex 1 [Source:ZFIN;Acc:ZDB-GENE-030826-9]				77815.9	27	27	27	24	26	27	20	26	26	25	478.3103332519531	453.6461486816406	439.4339599609375	436.46636962890625	379.7145690917969	445.9623107910156	386.09979248046875	382.5999450683594	436.6850280761719	427.17950439453125
ENSSSAP00000000542.2;ENSSSAP00000037576.2	pep	Unknown	primary_assembly:Ssal_v3.1:3:72793091:72797595:-1 gene:ENSSSAG00000000346.2 transcript:ENSSSAT00000000598.2 gene_biotype:protein_coding transcript_biotype:protein_coding gene_symbol:cd2b2 description:CD2 antigen cytoplasmic tail-binding protein 2 [Source:NCBI gene (formerly Entrezgene);Acc:100286701];primary_assembly:Ssal_v3.1:6:29016362:29021235:1 gene:ENSSSAG00000043074.2 transcript:ENSSSAT0000…				44505.31;43817.61	7	7	6	6	6	4	4	6	7	6	142.99124145507812	163.98533630371094	125.73310089111328	135.92800903320312	131.82452392578125	153.18116760253906	166.19871520996094	155.8937225341797	140.61387634277344	139.95013427734375
ENSSSAP00000000543.2	pep	Unknown	primary_assembly:Ssal_v3.1:3:50009609:50036039:1 gene:ENSSSAG00000000320.2 transcript:ENSSSAT00000000599.2 gene_biotype:protein_coding transcript_biotype:protein_coding				202717	17	16	16	10	15	11	5	12	15	12	180.9289093017578	173.8	173.4605255126953	145.1358642578125	190.99403381347656	172.12950134277344	181.96356201171875	140.78384399414062	198.42938232421875	125.4899673461914
ENSSSAP00000000549.2	pep	Unknown	primary_assembly:Ssal_v3.1:18:32796698:33105919:1 gene:ENSSSAG00000000299.2 transcript:ENSSSAT00000000606.2 gene_biotype:protein_coding transcript_biotype:protein_coding gene_symbol:lmbrd1 description:LMBR1 domain containing 1 [Source:NCBI gene;Acc:323720]				59159.6	3	3	2	2	3	3	1	3	3	2	73.35270690917969	74.3917	110.18358612060547	126.22746276855469	84.86848449707031	92.33409881591797	117.20463562011719	117.5899887084961	94.98002624511719	107.38471221923828
ENSSSAP00000000560.1	pep	Unknown	primary_assembly:Ssal_v3.1:3:66926794:66979632:-1 gene:ENSSSAG00000000360.2 transcript:ENSSSAT00000000618.2 gene_biotype:protein_coding transcript_biotype:protein_coding				18284.5	1	1	1	1	1	1	1	1	1	1	7558.38	7173.27	4344.85	8003.72	7829.97	8166.38	3284.656005859375	9927.73	6127.81	6414.1
ENSSSAP00000000574.1;ENSSSAP00000010856.1;ENSSSAP00000010862.1	pep	Unknown	primary_assembly:Ssal_v3.1:3:69001283:69063710:1 gene:ENSSSAG00000000363.2 transcript:ENSSSAT00000000632.2 gene_biotype:protein_coding transcript_biotype:protein_coding gene_symbol:grb2 description:growth factor receptor-bound protein 2 [Source:NCBI gene (formerly Entrezgene);Acc:100306767];primary_assembly:Ssal_v3.1:6:32679724:32724485:-1 gene:ENSSSAG00000005393.2 transcript:ENSSSAT00000011565.2…				25196.35;25819.1;25196.35	11	11	11	10	10	11	9	10	11	11	207.1109161376953	201.3372039794922	242.00009155273438	278.38836669921875	200.10850524902344	230.1346893310547	197.33148193359375	301.2860107421875	262.4278869628906	212.99417114257812
ENSSSAP00000000590.1	pep	Unknown	primary_assembly:Ssal_v3.1:3:29486195:29499423:1 gene:ENSSSAG00000000364.2 transcript:ENSSSAT00000000650.2 gene_biotype:protein_coding transcript_biotype:protein_coding gene_symbol:PSMA8 description:proteasome 20S subunit alpha 8 [Source:HGNC Symbol;Acc:HGNC:22985]				27968	4	4	4	4	4	4	5	4	4	4	427.80389404296875	461.1367492675781	514.7317504882812	476.9480895996094	505.0203552246094	453.01007080078125	378.1401062011719	514.2195434570312	419.6019592285156	385.0326843261719
ENSSSAP00000000595.2	pep	Unknown	primary_assembly:Ssal_v3.1:3:71402796:71405554:1 gene:ENSSSAG00000000381.2 transcript:ENSSSAT00000000655.2 gene_biotype:protein_coding transcript_biotype:protein_coding				35051.2	2	2	2	2	2	2	2	2	2	2	305.6191711425781	246.2640838623047	343.959	234.88372802734375	319.737	311.9937744140625	539.7837524414062	249.6634063720703	254.59742736816406	269.7960205078125
ENSSSAP00000000601.1	pep	Unknown	primary_assembly:Ssal_v3.1:2:64128808:64137710:1 gene:ENSSSAG00000070438.2 transcript:ENSSSAT00000000663.2 gene_biotype:protein_coding transcript_biotype:protein_coding				25038	2	2	2	2	2	2	2	2	2	2	94.4613	89.95219421386719	83.25109100341797	147.7886962890625	106.28042602539062	162.82069396972656	152.3228302001953	115.54188537597656	79.01183319091797	71.51607513427734
ENSSSAP00000000607.1;ENSSSAP00000129568.1;ENSSSAP00000177795.1	pep	Unknown	primary_assembly:Ssal_v3.1:1:74026071:74028475:1 gene:ENSSSAG00000000389.2 transcript:ENSSSAT00000000670.2 gene_biotype:protein_coding transcript_biotype:protein_coding;primary_assembly:Ssal_v3.1:18:28841387:28843469:1 gene:ENSSSAG00000097766.1 transcript:ENSSSAT00000238750.1 gene_biotype:protein_coding transcript_biotype:protein_coding gene_symbol:RT63;primary_assembly:Ssal_v3.1:18:28841889:2884…				12390.11;12519.44;12519.44	2	1	1	1	1	2	1	2	2	2	100.99563598632812	81.86300659179688	42.96366500854492	74.11272430419922	148.43832397460938	89.16665649414062	183.26373291015625	85.08443450927734	106.41441345214844	66.10297393798828
ENSSSAP00000000618.2	pep	Unknown	primary_assembly:Ssal_v3.1:4:13347987:13354249:1 gene:ENSSSAG00000000376.2 transcript:ENSSSAT00000000682.2 gene_biotype:protein_coding transcript_biotype:protein_coding gene_symbol:zn330 description:Zinc finger protein 330 [Source:NCBI gene (formerly Entrezgene);Acc:100286436]				35753.6	4	4	4	4	4	4	5	4	4	4	110.20335388183594	106.80323028564453	118.34862518310547	89.53821563720703	63.091217041015625	56.56066131591797	84.76099395751953	50.57189178466797	81.17190551757812	86.05818176269531
ENSSSAP00000000619.2;ENSSSAP00000134314.1	pep	Unknown	primary_assembly:Ssal_v3.1:4:40103261:40119934:-1 gene:ENSSSAG00000000391.2 transcript:ENSSSAT00000000683.2 gene_biotype:protein_coding transcript_biotype:protein_coding;primary_assembly:Ssal_v3.1:11:93344731:93357213:1 gene:ENSSSAG00000113793.1 transcript:ENSSSAT00000253262.1 gene_biotype:protein_coding transcript_biotype:protein_coding gene_symbol:arhgap31 description:Rho GTPase activating prot…				150539.17;152572.76	0	0	0	0	1	0	0	0	0	0	NaN	NaN	NaN	NaN	119.42256164550781	NaN	NaN	114.26667785644531	NaN	NaN
ENSSSAP00000000636.1;ENSSSAP00000000637.1;ENSSSAP00000000642.1;ENSSSAP00000083387.2;ENSSSAP00000093499.2;ENSSSAP00000124065.1;ENSSSAP00000129387.1;ENSSSAP00000147377.1;ENSSSAP00000174857.1;ENSSSAP00000176619.1;ENSSSAP00000178639.1;ENSSSAP00000180038.1	pep	Unknown	primary_assembly:Ssal_v3.1:2:52654127:52667708:-1 gene:ENSSSAG00000000385.2 transcript:ENSSSAT00000000701.2 gene_biotype:protein_coding transcript_biotype:protein_coding gene_symbol:ACTR2 description:actin related protein 2 [Source:HGNC Symbol;Acc:HGNC:169];primary_assembly:Ssal_v3.1:2:52654127:52667586:-1 gene:ENSSSAG00000000385.2 transcript:ENSSSAT00000000702.2 gene_biotype:protein_coding trans…				44575.55;44447.62;44024.04;45551.88;43522.38;43887.72;44048.12;45221.21;44433.58;44244.31;44754.88;45175.41	1	1	1	1	1	1	1	1	1	1	465.66851806640625	448.6388244628906	475.4303894042969	248.13455200195312	410.045	598.5526123046875	269.27252197265625	349.03192138671875	257.77325439453125	257.3564758300781
ENSSSAP00000000644.1;ENSSSAP00000132568.1;ENSSSAP00000163840.1;ENSSSAP00000166635.1	pep	Unknown	primary_assembly:Ssal_v3.1:3:29553074:29569080:-1 gene:ENSSSAG00000000399.2 transcript:ENSSSAT00000000709.2 gene_biotype:protein_coding transcript_biotype:protein_coding gene_symbol:KCTD1 description:potassium channel tetramerization domain containing 1 [Source:HGNC Symbol;Acc:HGNC:18249];primary_assembly:Ssal_v3.1:3:29553074:29574644:-1 gene:ENSSSAG00000000399.2 transcript:ENSSSAT00000215035.1 g…				30213.2;31302.54;38101.04;31215.43	1	1	1	1	1	1	1	1	1	0	29.550745010375977	33.90459442138672	88.7781	66.63408660888672	46.937965393066406	19.156110763549805	99.0651	59.14793014526367	19.041786193847656	NaN
ENSSSAP00000000648.2;ENSSSAP00000000657.2;ENSSSAP00000041674.1;ENSSSAP00000042408.2;ENSSSAP00000042658.2	pep	Unknown	primary_assembly:Ssal_v3.1:9:167068:218833:-1 gene:ENSSSAG00000098369.1 transcript:ENSSSAT00000000713.2 gene_biotype:protein_coding transcript_biotype:protein_coding;primary_assembly:Ssal_v3.1:9:167068:218810:-1 gene:ENSSSAG00000098369.1 transcript:ENSSSAT00000000722.2 gene_biotype:protein_coding transcript_biotype:protein_coding;primary_assembly:Ssal_v3.1:9:167068:218833:-1 gene:ENSSSAG000000983…				61468.05;57914.35;62507.22;50806.12;64387.72	3	3	3	3	3	3	3	3	3	3	264.7473449707031	267.784	243.16583251953125	208.0855712890625	256.14495849609375	246.0367889404297	255.97036743164062	258.3602294921875	341.25823974609375	320.9382629394531
ENSSSAP00000000680.2;ENSSSAP00000133345.1;ENSSSAP00000142479.1;ENSSSAP00000158205.1;ENSSSAP00000180736.1;ENSSSAP00000181403.1	pep	Unknown	primary_assembly:Ssal_v3.1:12:12757158:12771715:1 gene:ENSSSAG00000000426.2 transcript:ENSSSAT00000000748.2 gene_biotype:protein_coding transcript_biotype:protein_coding;primary_assembly:Ssal_v3.1:12:12757311:12771714:1 gene:ENSSSAG00000000426.2 transcript:ENSSSAT00000233745.1 gene_biotype:protein_coding transcript_biotype:protein_coding;primary_assembly:Ssal_v3.1:12:12757311:12771715:1 gene:ENSS…				73219.12;88714.13;69969.75;83356.6;93929.51;95598.2	7	7	7	7	8	7	8	7	7	7	1033.262451171875	967.4078369140625	1472.1099853515625	3525.97	1532.2994384765625	1091.75	1365.04	1355.014404296875	1221.999267578125	1171.198486328125
ENSSSAP00000000715.2	pep	Unknown	primary_assembly:Ssal_v3.1:1:30044910:30051420:-1 gene:ENSSSAG00000000442.2 transcript:ENSSSAT00000000785.2 gene_biotype:protein_coding transcript_biotype:protein_coding gene_symbol:trmt5 description:tRNA methyltransferase 5 [Source:NCBI gene;Acc:564078]				56248.9	8	8	9	8	9	9	5	8	7	7	199.5209197998047	254.67401123046875	219.19827270507812	199.0723876953125	207.92567443847656	190.78936767578125	262.8804016113281	160.4962615966797	169.5334014892578	202.89271545410156
ENSSSAP00000000725.1;ENSSSAP00000000733.1;ENSSSAP00000095121.2;ENSSSAP00000095306.2	pep	Unknown	primary_assembly:Ssal_v3.1:2:49526343:49535790:1 gene:ENSSSAG00000000352.2 transcript:ENSSSAT00000000797.2 gene_biotype:protein_coding transcript_biotype:protein_coding gene_symbol:if4a3 description:Eukaryotic initiation factor 4A-III [Source:NCBI gene (formerly Entrezgene);Acc:100195929];primary_assembly:Ssal_v3.1:2:49526343:49535788:1 gene:ENSSSAG00000000352.2 transcript:ENSSSAT00000000806.2 ge…				52557.79;46581.76;49356.98;50478.96	27	25	23	21	26	27	25	25	25	24	1893.15	1914.0880126953125	1924.0125732421875	1848.53	1771.2039794921875	2381.712158203125	1692.4749755859375	1851.9295654296875	1919.59	2081.73
ENSSSAP00000000738.2;ENSSSAP00000000752.2;ENSSSAP00000000831.2;ENSSSAP00000000859.2;ENSSSAP00000000889.2	pep	Unknown	primary_assembly:Ssal_v3.1:1:32818429:32919440:1 gene:ENSSSAG00000000215.2 transcript:ENSSSAT00000000811.2 gene_biotype:protein_coding transcript_biotype:protein_coding description:fermitin family member 2 [Source:NCBI gene;Acc:553051];primary_assembly:Ssal_v3.1:1:32818429:32919440:1 gene:ENSSSAG00000000215.2 transcript:ENSSSAT00000000825.2 gene_biotype:protein_coding transcript_biotype:protein_c…				78723.55;77914.66;79744.82;77900.59;79016.96	5	5	5	5	5	5	6	5	5	5	128.64419555664062	161.13365173339844	185.94015502929688	309.75311279296875	113.14897155761719	77.21338653564453	151.11099243164062	211.14715576171875	82.71476745605469	123.71273040771484
ENSSSAP00000000743.1;ENSSSAP00000000764.2	pep	Unknown	primary_assembly:Ssal_v3.1:1:76418589:76453248:1 gene:ENSSSAG00000000317.2 transcript:ENSSSAT00000000816.2 gene_biotype:protein_coding transcript_biotype:protein_coding gene_symbol:pyroxd2 description:pyridine nucleotide-disulphide oxidoreductase domain 2 [Source:NCBI gene (formerly Entrezgene);Acc:100196716];primary_assembly:Ssal_v3.1:1:76429390:76453248:1 gene:ENSSSAG00000000317.2 transcript:EN…				61815.1;59541.59	7	7	3	7	2	4	4	8	3	5	80.82527160644531	80.32251739501953	51.70118713378906	168.29258728027344	87.46324920654297	80.26758575439453	109.93759155273438	129.67271423339844	59.9966	101.46808624267578
ENSSSAP00000000751.1;ENSSSAP00000000769.2	pep	Unknown	primary_assembly:Ssal_v3.1:1:154626722:154643115:-1 gene:ENSSSAG00000000265.2 transcript:ENSSSAT00000000824.2 gene_biotype:protein_coding transcript_biotype:protein_coding gene_symbol:hexb description:hexosaminidase B (beta polypeptide) [Source:ZFIN;Acc:ZDB-GENE-030131-2333];primary_assembly:Ssal_v3.1:1:154626740:154642736:-1 gene:ENSSSAG00000000265.2 transcript:ENSSSAT00000000844.2 gene_biotype:…				62498.77;59175.95	0	0	0	1	1	1	0	1	0	1	NaN	NaN	471.1576843261719	180.59588623046875	377.3670349121094	369.4798583984375	521.9528198242188	392.5452575683594	147.49229431152344	144.3241424560547
ENSSSAP00000000763.2;ENSSSAP00000142214.1	pep	Unknown	primary_assembly:Ssal_v3.1:12:13662294:13665127:1 gene:ENSSSAG00000088313.1 transcript:ENSSSAT00000000838.2 gene_biotype:protein_coding transcript_biotype:protein_coding;primary_assembly:Ssal_v3.1:12:13662294:13671884:1 gene:ENSSSAG00000088313.1 transcript:ENSSSAT00000249543.1 gene_biotype:protein_coding transcript_biotype:protein_coding				36780.99;38975.51	14	13	15	11	14	12	7	17	16	9	271.1341247558594	262.384	296.94512939453125	188.0282745361328	314.5588073730469	208.55287170410156	252.03781127929688	332.11785888671875	364.3702087402344	176.02073669433594
ENSSSAP00000000767.2;ENSSSAP00000000777.2;ENSSSAP00000000782.2;ENSSSAP00000000820.2;ENSSSAP00000076973.1;ENSSSAP00000076983.2;ENSSSAP00000077015.2;ENSSSAP00000077017.2	pep	Unknown	primary_assembly:Ssal_v3.1:18:10347997:10505662:-1 gene:ENSSSAG00000065803.2 transcript:ENSSSAT00000000843.2 gene_biotype:protein_coding transcript_biotype:protein_coding gene_symbol:INPP5A description:inositol polyphosphate-5-phosphatase A [Source:HGNC Symbol;Acc:HGNC:6076];primary_assembly:Ssal_v3.1:18:10347997:10629558:-1 gene:ENSSSAG00000065803.2 transcript:ENSSSAT00000000853.2 gene_biotype:p…				43505.24;47531.03;46644.11;46045.24;47394.9;49557.33;40858.34;43494.3	7	7	6	6	5	7	1	7	5	8	82.18252563476562	70.55097198486328	60.041900634765625	89.99813079833984	66.13052368164062	109.53816986083984	93.79776000976562	79.05990600585938	87.8462	101.34141540527344
ENSSSAP00000000770.2;ENSSSAP00000146362.1	pep	Unknown	primary_assembly:Ssal_v3.1:1:90377936:90441663:1 gene:ENSSSAG00000000468.2 transcript:ENSSSAT00000000846.2 gene_biotype:protein_coding transcript_biotype:protein_coding gene_symbol:baiap2l1a description:BAR/IMD domain containing adaptor protein 2 like 1a [Source:ZFIN;Acc:ZDB-GENE-031201-1];primary_assembly:Ssal_v3.1:1:90377042:90441663:1 gene:ENSSSAG00000000468.2 transcript:ENSSSAT00000239055.1 g…				53388.55;55277.56	9	8	8	5	6	8	5	6	10	9	142.28050231933594	145.55821228027344	102.7358627319336	79.41178894042969	126.69183349609375	100.61212158203125	116.24785614013672	88.39605712890625	200.59075927734375	128.93734741210938
ENSSSAP00000000819.2;ENSSSAP00000000976.1	pep	Unknown	primary_assembly:Ssal_v3.1:4:40147874:40159535:1 gene:ENSSSAG00000000481.2 transcript:ENSSSAT00000000895.2 gene_biotype:protein_coding transcript_biotype:protein_coding gene_symbol:si:ch211-271b14.1 description:si:ch211-271b14.1 [Source:ZFIN;Acc:ZDB-GENE-141212-386];primary_assembly:Ssal_v3.1:4:40147874:40159535:1 gene:ENSSSAG00000000481.2 transcript:ENSSSAT00000001061.2 gene_biotype:protein_codi…				105232.57;106173.62	42	40	43	40	39	40	32	42	43	42	998.8046264648438	1040.1673583984375	1032.590576171875	860.6636962890625	880.1591186523438	1041.821533203125	870.6122436523438	874.3290405273438	1031.208251953125	972.9444580078125
ENSSSAP00000000821.2;ENSSSAP00000132799.1	pep	Unknown	primary_assembly:Ssal_v3.1:1:76463530:76524825:1 gene:ENSSSAG00000000491.2 transcript:ENSSSAT00000000897.2 gene_biotype:protein_coding transcript_biotype:protein_coding gene_symbol:zgc:123010 description:zgc:123010 [Source:ZFIN;Acc:ZDB-GENE-051120-15];primary_assembly:Ssal_v3.1:1:76460501:76708064:1 gene:ENSSSAG00000000491.2 transcript:ENSSSAT00000237951.1 gene_biotype:protein_coding transcript_b…				57467.35;58158.24	1	1	1	0	1	1	0	1	1	1	18.000377655029297	24.847272872924805	15.531218528747559	25.70833396911621	14.396540641784668	14.069847106933594	20.344989776611328	21.407257080078125	15.143485069274902	24.91214942932129
ENSSSAP00000000822.2;ENSSSAP00000000846.2;ENSSSAP00000000863.2;ENSSSAP00000000867.2;ENSSSAP00000000883.2;ENSSSAP00000000913.2;ENSSSAP00000000919.2;ENSSSAP00000000934.2;ENSSSAP00000046003.2;ENSSSAP00000046072.2;ENSSSAP00000046101.1;ENSSSAP00000046175.2;ENSSSAP00000046229.2;ENSSSAP00000046270.2;ENSSSAP00000132452.1	pep	Unknown	primary_assembly:Ssal_v3.1:3:76696726:76705059:-1 gene:ENSSSAG00000000474.2 transcript:ENSSSAT00000000898.2 gene_biotype:protein_coding transcript_biotype:protein_coding gene_symbol:gtpb1 description:GTP-binding protein 1 [Source:NCBI gene (formerly Entrezgene);Acc:100380438];primary_assembly:Ssal_v3.1:3:76695573:76704340:-1 gene:ENSSSAG00000000474.2 transcript:ENSSSAT00000000926.2 gene_biotype:p…				71092.06;74471.7;63986.23;69841.93;72561.72;66321.44;68006.86;68350.51;63799.93;74322.42;71249.23;66875.48;72520.62;66730.44;69836.79	3	3	6	2	5	3	3	5	3	4	25.554590225219727	30.422893524169922	49.750423431396484	25.93189811706543	48.2989	32.36398696899414	52.40464401245117	40.79634475708008	25.00385284423828	24.481021881103516
ENSSSAP00000000828.2;ENSSSAP00000087472.1;ENSSSAP00000129190.1;ENSSSAP00000141484.1	pep	Unknown	primary_assembly:Ssal_v3.1:1:154615287:154620967:-1 gene:ENSSSAG00000111807.1 transcript:ENSSSAT00000000904.2 gene_biotype:protein_coding transcript_biotype:protein_coding;primary_assembly:Ssal_v3.1:11:66511192:66515791:1 gene:ENSSSAG00000069748.2 transcript:ENSSSAT00000121388.2 gene_biotype:protein_coding transcript_biotype:protein_coding gene_symbol:nsa2 description:NSA2 ribosome biosis factor …				29069.15;30082.31;29156.18;30082.31	6	6	5	4	6	6	6	6	6	6	359.7622985839844	361.3896179199219	377.2579345703125	241.48556518554688	464.7136535644531	321.70928955078125	554.9210205078125	270.41156005859375	353.8410339355469	338.6246337890625
ENSSSAP00000000847.2	pep	Unknown	primary_assembly:Ssal_v3.1:3:45102237:45116641:1 gene:ENSSSAG00000000515.2 transcript:ENSSSAT00000000927.2 gene_biotype:protein_coding transcript_biotype:protein_coding gene_symbol:NDUFA13 description:NADH:ubiquinone oxidoreductase subunit A13 [Source:HGNC Symbol;Acc:HGNC:17194]				28174.9	6	6	6	6	6	6	6	6	6	6	603.3272094726562	614.07	613.4244384765625	595.1154174804688	560.527	642.4224243164062	390.9856872558594	621.1176147460938	668.4907836914062	743.2897338867188
ENSSSAP00000000852.1;ENSSSAP00000000862.1	pep	Unknown	primary_assembly:Ssal_v3.1:1:135266994:135270919:-1 gene:ENSSSAG00000000514.2 transcript:ENSSSAT00000000932.2 gene_biotype:protein_coding transcript_biotype:protein_coding gene_symbol:drg1 description:developmentally regulated GTP binding protein 1 [Source:ZFIN;Acc:ZDB-GENE-030131-8767];primary_assembly:Ssal_v3.1:1:135266994:135270526:-1 gene:ENSSSAG00000000514.2 transcript:ENSSSAT00000000942.2 g…				42916.76;40541.19	18	16	17	14	16	17	16	17	18	18	791.2709350585938	772.4395141601562	711.6040649414062	576.9054565429688	789.318	654.1102294921875	624.3171997070312	564.0025024414062	760.5372924804688	679.0354614257812
ENSSSAP00000000857.2	pep	Unknown	primary_assembly:Ssal_v3.1:1:157291810:157311037:1 gene:ENSSSAG00000086523.1 transcript:ENSSSAT00000000937.2 gene_biotype:protein_coding transcript_biotype:protein_coding				119502	20	20	19	18	21	22	20	18	21	20	159.43894958496094	163.65602111816406	136.57164001464844	137.5473175048828	194.32052612304688	226.43035888671875	208.78074645996094	173.98153686523438	173.67990112304688	142.144
ENSSSAP00000000860.2	pep	Unknown	primary_assembly:Ssal_v3.1:1:145069602:145072311:-1 gene:ENSSSAG00000000509.2 transcript:ENSSSAT00000000940.2 gene_biotype:protein_coding transcript_biotype:protein_coding gene_symbol:arpc3 description:actin related protein 2/3 complex, subunit 3 [Source:NCBI gene (formerly Entrezgene);Acc:100217351]				14370.6	1	1	1	1	1	1	1	1	1	1	300.5666809082031	304.12091064453125	287.9676513671875	363.1460876464844	294.61578369140625	340.8377685546875	428.4032287597656	293.4553527832031	275.95977783203125	325.2339172363281
ENSSSAP00000000864.2;ENSSSAP00000000881.2;ENSSSAP00000000892.2;ENSSSAP00000148056.1	pep	Unknown	primary_assembly:Ssal_v3.1:2:61599440:61608785:1 gene:ENSSSAG00000000508.2 transcript:ENSSSAT00000000944.2 gene_biotype:protein_coding transcript_biotype:protein_coding gene_symbol:as3mt description:arsenite methyltransferase [Source:ZFIN;Acc:ZDB-GENE-060312-15];primary_assembly:Ssal_v3.1:2:61600230:61605452:1 gene:ENSSSAG00000000508.2 transcript:ENSSSAT00000000961.2 gene_biotype:protein_coding t…				39777.3;39208.85;40162.03;41806.68	4	4	4	4	3	3	1	4	4	4	72.51542663574219	80.91941833496094	89.31517791748047	103.70370483398438	130.15911865234375	93.7989	152.4913330078125	112.6942138671875	76.73654174804688	88.65337371826172
ENSSSAP00000000865.1	pep	Unknown	primary_assembly:Ssal_v3.1:1:10847711:10887164:1 gene:ENSSSAG00000000511.2 transcript:ENSSSAT00000000945.2 gene_biotype:protein_coding transcript_biotype:protein_coding description:tryptophanyl-tRNA synthetase 1 [Source:HGNC Symbol;Acc:HGNC:12729]				53711	22	22	22	19	22	22	20	20	21	20	349.2679443359375	363.14276123046875	282.3852233886719	255.12376403808594	324.77850341796875	229.7382049560547	297.5941162109375	184.50807189941406	314.5799865722656	246.26585388183594
ENSSSAP00000000866.2;ENSSSAP00000000875.2	pep	Unknown	primary_assembly:Ssal_v3.1:1:157317828:157341435:1 gene:ENSSSAG00000000519.2 transcript:ENSSSAT00000000946.2 gene_biotype:protein_coding transcript_biotype:protein_coding;primary_assembly:Ssal_v3.1:1:157317868:157341029:1 gene:ENSSSAG00000000519.2 transcript:ENSSSAT00000000955.2 gene_biotype:protein_coding transcript_biotype:protein_coding				96955.5;96672.24	1	1	0	0	0	0	0	0	0	1	51.85797882080078	66.86329650878906	NaN	NaN	NaN	NaN	NaN	NaN	NaN	53.591209411621094
ENSSSAP00000000871.1;ENSSSAP00000026779.2	pep	Unknown	primary_assembly:Ssal_v3.1:1:145069602:145072060:-1 gene:ENSSSAG00000000509.2 transcript:ENSSSAT00000000951.2 gene_biotype:protein_coding transcript_biotype:protein_coding gene_symbol:arpc3 description:actin related protein 2/3 complex, subunit 3 [Source:NCBI gene (formerly Entrezgene);Acc:100217351];primary_assembly:Ssal_v3.1:9:103921675:103924702:-1 gene:ENSSSAG00000030191.2 transcript:ENSSSAT0…				21245.64;21245.64	4	4	4	4	4	4	4	4	4	4	340.9940490722656	399.38275146484375	649.6886596679688	411.6427917480469	612.518	611.59	262.3387756347656	715.965	612.31	431.90802001953125
ENSSSAP00000000887.2;ENSSSAP00000017512.2;ENSSSAP00000017517.2;ENSSSAP00000017536.2;ENSSSAP00000017582.2;ENSSSAP00000017587.2	pep	Unknown	primary_assembly:Ssal_v3.1:12:25564480:25571882:-1 gene:ENSSSAG00000008326.2 transcript:ENSSSAT00000000967.2 gene_biotype:protein_coding transcript_biotype:protein_coding gene_symbol:as3mt description:arsenite methyltransferase [Source:ZFIN;Acc:ZDB-GENE-060312-15];primary_assembly:Ssal_v3.1:12:25564480:25571127:-1 gene:ENSSSAG00000008326.2 transcript:ENSSSAT00000018601.2 gene_biotype:protein_codi…				41718.59;42099.02;39455.83;38322.66;40093.56;39581.07	2	2	5	2	7	7	6	6	4	5	82.00481414794922	187.582	113.34354400634766	130.1973114013672	117.25325775146484	143.82179260253906	224.4308624267578	144.50787353515625	72.6575	121.0802993774414
ENSSSAP00000000888.1;ENSSSAP00000161751.1;ENSSSAP00000162774.1	pep	Unknown	primary_assembly:Ssal_v3.1:1:145072580:145075291:-1 gene:ENSSSAG00000000532.2 transcript:ENSSSAT00000000968.2 gene_biotype:protein_coding transcript_biotype:protein_coding gene_symbol:gpn3 description:GPN-loop GTPase 3 [Source:NCBI gene;Acc:100000326];primary_assembly:Ssal_v3.1:11:76756000:76759638:1 gene:ENSSSAG00000081331.2 transcript:ENSSSAT00000204208.1 gene_biotype:protein_coding transcript_…				32850.46;32771.32;32850.46	6	6	6	5	6	5	5	6	6	6	94.0318	105.77538299560547	97.4523	82.37474060058594	93.44816589355469	98.33584594726562	130.64947509765625	89.02234649658203	86.75318908691406	81.40719604492188
ENSSSAP00000000891.2	pep	Unknown	primary_assembly:Ssal_v3.1:1:76553698:76614190:1 gene:ENSSSAG00000000522.2 transcript:ENSSSAT00000000971.2 gene_biotype:protein_coding transcript_biotype:protein_coding gene_symbol:loxl4 description:lysyl oxidase-like 4 [Source:ZFIN;Acc:ZDB-GENE-080722-19]				89707.8	0	0	5	9	0	0	7	17	0	2	12.177824020385742	NaN	24.442089080810547	76.58490753173828	30.537721633911133	28.316795349121094	81.40668487548828	397.4953918457031	18.694368362426758	18.533775329589844
ENSSSAP00000000895.2	pep	Unknown	primary_assembly:Ssal_v3.1:3:50365516:50404859:-1 gene:ENSSSAG00000000534.2 transcript:ENSSSAT00000000975.2 gene_biotype:protein_coding transcript_biotype:protein_coding				69380.1	5	5	5	5	5	5	4	4	5	5	702.227	710.3165893554688	711.645	652.1528930664062	502.8170166015625	464.893	296.75775146484375	570.747	714.77	513.9537353515625
ENSSSAP00000000922.2;ENSSSAP00000010435.2;ENSSSAP00000010449.1;ENSSSAP00000128794.1;ENSSSAP00000155208.1	pep	Unknown	primary_assembly:Ssal_v3.1:2:75281098:75302818:1 gene:ENSSSAG00000000525.2 transcript:ENSSSAT00000001004.2 gene_biotype:protein_coding transcript_biotype:protein_coding gene_symbol:gpr108 description:G protein-coupled receptor 108 [Source:ZFIN;Acc:ZDB-GENE-121214-129];primary_assembly:Ssal_v3.1:2:75279497:75305505:1 gene:ENSSSAG00000000525.2 transcript:ENSSSAT00000011125.2 gene_biotype:protein_co…				62379.11;70969.12;63597.81;60469.97;62297.13	4	3	3	4	3	4	2	4	4	2	119.94384002685547	119.65582275390625	126.803	139.72589111328125	109.96060180664062	111.96992492675781	91.8683	110.66136932373047	98.03201293945312	112.33216857910156
ENSSSAP00000000933.2	pep	Unknown	primary_assembly:Ssal_v3.1:1:32934478:33058032:1 gene:ENSSSAG00000000550.2 transcript:ENSSSAT00000001015.2 gene_biotype:protein_coding transcript_biotype:protein_coding gene_symbol:stxbp6 description:syntaxin binding protein 6 (amisyn) [Source:ZFIN;Acc:ZDB-GENE-040625-31]				23785.2	1	1	1	1	1	1	0	1	1	1	30.605602264404297	31.383941650390625	22.518152236938477	47.41785430908203	23.202516555786133	19.811328887939453	32.323421478271484	31.087406158447266	16.771814346313477	25.42637062072754
ENSSSAP00000000942.2;ENSSSAP00000151263.1	pep	Unknown	primary_assembly:Ssal_v3.1:3:45117648:45126590:-1 gene:ENSSSAG00000000556.2 transcript:ENSSSAT00000001024.2 gene_biotype:protein_coding transcript_biotype:protein_coding gene_symbol:CIRBP;primary_assembly:Ssal_v3.1:3:45117648:45126590:-1 gene:ENSSSAG00000000556.2 transcript:ENSSSAT00000241679.1 gene_biotype:protein_coding transcript_biotype:protein_coding gene_symbol:CIRBP				19083.03;18577.54	6	6	6	6	6	7	7	6	6	6	804.8737182617188	783.4094848632812	820.5743408203125	489.5425720214844	952.82	835.5758666992188	849.8424682617188	763.3007202148438	956.3057861328125	953.022
ENSSSAP00000000956.2	pep	Unknown	primary_assembly:Ssal_v3.1:4:12971929:12982746:-1 gene:ENSSSAG00000000811.2 transcript:ENSSSAT00000001038.2 gene_biotype:protein_coding transcript_biotype:protein_coding gene_symbol:g3bp2 description:GTPase activating protein (SH3 domain) binding protein 2 [Source:ZFIN;Acc:ZDB-GENE-070112-1972]				54482.7	3	2	3	2	2	3	2	2	3	3	396.686	415.2433166503906	398.3404541015625	327.5635681152344	428.6527099609375	518.3903198242188	678.7848510742188	375.68035888671875	537.5680541992188	388.4781494140625
ENSSSAP00000000973.2;ENSSSAP00000000986.1	pep	Unknown	primary_assembly:Ssal_v3.1:12:23131479:23144447:-1 gene:ENSSSAG00000000569.2 transcript:ENSSSAT00000001058.2 gene_biotype:protein_coding transcript_biotype:protein_coding;primary_assembly:Ssal_v3.1:12:23131479:23137423:-1 gene:ENSSSAG00000000569.2 transcript:ENSSSAT00000001071.2 gene_biotype:protein_coding transcript_biotype:protein_coding				32924.79;25115.03	6	6	4	4	7	7	5	6	6	6	183.28286743164062	185.45591735839844	186.73934936523438	272.199	164.24049377441406	181.56980895996094	172.98089599609375	230.2608184814453	184.3221435546875	173.17738342285156
ENSSSAP00000000989.1;ENSSSAP00000000999.1;ENSSSAP00000119927.2;ENSSSAP00000119929.1;ENSSSAP00000119930.1;ENSSSAP00000119931.1;ENSSSAP00000121659.1;ENSSSAP00000127946.1;ENSSSAP00000147101.1;ENSSSAP00000153044.1;ENSSSAP00000155834.1;ENSSSAP00000157725.1;ENSSSAP00000158994.1;ENSSSAP00000163095.1;ENSSSAP00000168044.1;ENSSSAP00000177618.1	pep	Unknown	primary_assembly:Ssal_v3.1:1:145081681:145083637:-1 gene:ENSSSAG00000000564.2 transcript:ENSSSAT00000001074.2 gene_biotype:protein_coding transcript_biotype:protein_coding gene_symbol:vps29 description:VPS29 retromer complex component [Source:NCBI gene (formerly Entrezgene);Acc:100195643];primary_assembly:Ssal_v3.1:1:145081681:145084384:-1 gene:ENSSSAG00000000564.2 transcript:ENSSSAT00000001084.2…				23939.62;20438.63;20987.28;20506.69;23178.61;20410.58;20580.73;20945.2;20538.71;20894.98;20438.63;20538.71;20902.17;24287.97;26111.27;20894.98	8	8	8	8	9	8	8	8	8	8	725.781	737.502	667.3499755859375	833.672	696.64	688.5119018554688	635.452	714.3984985351562	658.1197509765625	752.2066650390625
ENSSSAP00000001009.2	pep	Unknown	primary_assembly:Ssal_v3.1:4:13049444:13059289:1 gene:ENSSSAG00000000595.2 transcript:ENSSSAT00000001095.2 gene_biotype:protein_coding transcript_biotype:protein_coding				112812	16	12	10	7	13	5	2	10	11	0	126.74907684326172	137.1356658935547	86.05762481689453	76.69715881347656	271.6488952636719	98.47327423095703	72.40607452392578	76.31488037109375	108.58507537841797	47.29692077636719
ENSSSAP00000001019.2	pep	Unknown	primary_assembly:Ssal_v3.1:1:33232852:33236726:-1 gene:ENSSSAG00000000598.2 transcript:ENSSSAT00000001105.2 gene_biotype:protein_coding transcript_biotype:protein_coding gene_symbol:actc1				41905	6	3	3	5	5	4	5	4	5	5	7347.78	4805.04	7809.66	14885.2	19368.2	12211.5	27871.2	9950.02	13456.9	6467.17
ENSSSAP00000001036.1	pep	Unknown	primary_assembly:Ssal_v3.1:2:75158686:75160669:-1 gene:ENSSSAG00000000618.2 transcript:ENSSSAT00000001124.2 gene_biotype:protein_coding transcript_biotype:protein_coding				35349.1	3	3	3	1	3	3	1	2	2	3	137.30987548828125	114.09424591064453	99.72108459472656	126.80034637451172	141.63601684570312	147.85623168945312	455.21380615234375	135.6397247314453	136.65487670898438	115.21891021728516
ENSSSAP00000001038.1;ENSSSAP00000136967.1;ENSSSAP00000162298.1	pep	Unknown	primary_assembly:Ssal_v3.1:1:145084737:145091610:-1 gene:ENSSSAG00000000610.2 transcript:ENSSSAT00000001126.2 gene_biotype:protein_coding transcript_biotype:protein_coding;primary_assembly:Ssal_v3.1:9:103937374:103944182:-1 gene:ENSSSAG00000102072.1 transcript:ENSSSAT00000229056.1 gene_biotype:protein_coding transcript_biotype:protein_coding;primary_assembly:Ssal_v3.1:9:103937381:103944285:-1 gen…				60665.99;59656.21;60665.99	11	12	12	10	12	11	6	10	12	12	274.10589599609375	288.8569641113281	259.1036071777344	198.7981719970703	291.1737365722656	312.0448913574219	227.97767639160156	251.27243041992188	251.058	236.78839111328125
ENSSSAP00000001055.1	pep	Unknown	primary_assembly:Ssal_v3.1:4:40253079:40256059:-1 gene:ENSSSAG00000000623.2 transcript:ENSSSAT00000001144.2 gene_biotype:protein_coding transcript_biotype:protein_coding gene_symbol:abhd10a description:abhydrolase domain containing 10a [Source:ZFIN;Acc:ZDB-GENE-060526-144]				28660	13	13	13	12	13	13	11	13	13	13	460.09527587890625	487.8912353515625	475.9414978027344	469.8641357421875	410.3076477050781	460.3570861816406	408.6249084472656	478.3338623046875	482.93023681640625	482.2414245605469
ENSSSAP00000001064.2;ENSSSAP00000038024.2	pep	Unknown	primary_assembly:Ssal_v3.1:8:15217664:15233985:-1 gene:ENSSSAG00000043265.2 transcript:ENSSSAT00000001153.2 gene_biotype:protein_coding transcript_biotype:protein_coding;primary_assembly:Ssal_v3.1:8:15217664:15233620:-1 gene:ENSSSAG00000043265.2 transcript:ENSSSAT00000063916.2 gene_biotype:protein_coding transcript_biotype:protein_coding				110120.98;103674.63	3	2	2	1	1	0	0	0	3	1	127.07777404785156	33.333370208740234	56.147666931152344	47.26627731323242	127.88097381591797	34.61002731323242	NaN	121.69912719726562	136.23838806152344	66.81123352050781
ENSSSAP00000001073.1	pep	Unknown	primary_assembly:Ssal_v3.1:9:103944429:103948056:-1 gene:ENSSSAG00000000636.2 transcript:ENSSSAT00000001162.2 gene_biotype:protein_coding transcript_biotype:protein_coding gene_symbol:pus1 description:pseudouridine synthase 1 [Source:NCBI gene (formerly Entrezgene);Acc:100195720]				44075.9	9	9	9	5	9	9	6	8	8	8	107.76889038085938	118.84644317626953	104.6063232421875	80.3175	110.64321899414062	97.94239807128906	108.08211517333984	100.58311462402344	101.57112121582031	80.85440063476562
ENSSSAP00000001099.2;ENSSSAP00000001104.2	pep	Unknown	primary_assembly:Ssal_v3.1:CAJNNT020003780.1:19100:30948:-1 gene:ENSSSAG00000000651.2 transcript:ENSSSAT00000001191.2 gene_biotype:protein_coding transcript_biotype:protein_coding;primary_assembly:Ssal_v3.1:CAJNNT020003780.1:19082:30929:-1 gene:ENSSSAG00000000651.2 transcript:ENSSSAT00000001198.2 gene_biotype:protein_coding transcript_biotype:protein_coding				30861.11;31228.63	3	3	3	2	2	3	0	3	3	2	83.05734252929688	81.93307495117188	69.19038391113281	43.57766342163086	86.91863250732422	85.6984	62.76187515258789	77.07844543457031	101.62828826904297	34.48574447631836
ENSSSAP00000001100.2;ENSSSAP00000061972.2	pep	Unknown	primary_assembly:Ssal_v3.1:2:74996025:75008032:-1 gene:ENSSSAG00000056559.2 transcript:ENSSSAT00000001192.2 gene_biotype:protein_coding transcript_biotype:protein_coding;primary_assembly:Ssal_v3.1:2:74996039:75002199:-1 gene:ENSSSAG00000056559.2 transcript:ENSSSAT00000091987.2 gene_biotype:protein_coding transcript_biotype:protein_coding				40740.41;39341.82	15	14	17	18	17	13	15	20	15	14	152.17791748046875	167.14295959472656	288.9778137207031	424.6816101074219	246.83444213867188	156.39529418945312	366.4715270996094	1049.6192626953125	207.59225463867188	208.69630432128906
ENSSSAP00000001112.2	pep	Unknown	primary_assembly:Ssal_v3.1:14:32455263:32462037:-1 gene:ENSSSAG00000000518.2 transcript:ENSSSAT00000001207.2 gene_biotype:protein_coding transcript_biotype:protein_coding gene_symbol:usp14 description:ubiquitin specific peptidase 14 (tRNA-guanine transglycosylase) [Source:ZFIN;Acc:ZDB-GENE-030131-7676]				56046	13	13	12	12	13	13	11	12	13	12	650.5955810546875	631.869	619.6285400390625	611.948	715.0228271484375	743.7046508789062	931.7139892578125	567.2567749023438	661.5013427734375	657.2863159179688
ENSSSAP00000001122.2;ENSSSAP00000001133.2;ENSSSAP00000001139.2;ENSSSAP00000001145.2;ENSSSAP00000042774.2;ENSSSAP00000043185.2;ENSSSAP00000043526.2;ENSSSAP00000043566.2;ENSSSAP00000043584.2;ENSSSAP00000043629.2;ENSSSAP00000043677.2;ENSSSAP00000043737.2;ENSSSAP00000138069.1;ENSSSAP00000151014.1	pep	Unknown	primary_assembly:Ssal_v3.1:1:135331940:135347478:1 gene:ENSSSAG00000000626.2 transcript:ENSSSAT00000001217.2 gene_biotype:protein_coding transcript_biotype:protein_coding gene_symbol:nt5c2l1 description:5'-nucleotidase, cytosolic II, like 1 [Source:ZFIN;Acc:ZDB-GENE-031006-8];primary_assembly:Ssal_v3.1:1:135329848:135345701:1 gene:ENSSSAG00000000626.2 transcript:ENSSSAT00000001228.2 gene_biotype:…				61391.19;62920.12;58837.82;46349.04;52093.64;59507.09;57600.27;57616.64;62507.97;54953.92;59050.25;60805.47;62904.8;61116.76	0	1	1	0	1	1	0	1	1	1	NaN	11.696756362915039	15.964946746826172	NaN	17.201595306396484	15.094311714172363	NaN	35.87438201904297	17.834827423095703	20.933687210083008
ENSSSAP00000001129.2;ENSSSAP00000001148.2;ENSSSAP00000001151.2;ENSSSAP00000124972.1;ENSSSAP00000129334.1;ENSSSAP00000138911.1;ENSSSAP00000163125.1;ENSSSAP00000169541.1;ENSSSAP00000182795.1	pep	Unknown	primary_assembly:Ssal_v3.1:2:64255547:64361749:1 gene:ENSSSAG00000090884.1 transcript:ENSSSAT00000001224.2 gene_biotype:protein_coding transcript_biotype:protein_coding;primary_assembly:Ssal_v3.1:12:22893271:23036386:-1 gene:ENSSSAG00000000674.2 transcript:ENSSSAT00000001243.2 gene_biotype:protein_coding transcript_biotype:protein_coding;primary_assembly:Ssal_v3.1:12:22897215:23032988:-1 gene:ENS…				42863.15;49900.97;50874.48;47818.96;54265.08;53982.72;52542.1;57085.12;47162.95	0	2	1	1	0	0	1	2	0	2	34.722984313964844	20.98448944091797	50.52862548828125	72.43856048583984	26.11989974975586	NaN	48.312862396240234	34.84929656982422	NaN	33.8126
ENSSSAP00000001137.1	pep	Unknown	primary_assembly:Ssal_v3.1:4:67562977:67570803:1 gene:ENSSSAG00000000673.2 transcript:ENSSSAT00000001233.2 gene_biotype:protein_coding transcript_biotype:protein_coding				27328	29	29	25	26	33	30	33	26	25	24	12949.6	12656.4	12706.4	12697.6	14067.7	13075.6	12519.9	13475.7	13269.7	12996.7
ENSSSAP00000001156.1;ENSSSAP00000086865.2;ENSSSAP00000086877.2	pep	Unknown	primary_assembly:Ssal_v3.1:1:155024272:155040078:-1 gene:ENSSSAG00000000689.2 transcript:ENSSSAT00000001252.2 gene_biotype:protein_coding transcript_biotype:protein_coding gene_symbol:btf3 description:basic transcription factor 3 [Source:ZFIN;Acc:ZDB-GENE-030131-8731];primary_assembly:Ssal_v3.1:11:66037038:66055951:1 gene:ENSSSAG00000069505.2 transcript:ENSSSAT00000120760.2 gene_biotype:protein_c…				17964.5;19190.9;21408.56	12	12	12	9	10	10	9	11	12	11	458.6453552246094	495.8902587890625	456.1861267089844	298.7618103027344	724.076	707.8744506835938	754.4624633789062	462.74798583984375	617.8460693359375	479.5041198730469
ENSSSAP00000001163.2	pep	Unknown	primary_assembly:Ssal_v3.1:1:11221454:11234916:1 gene:ENSSSAG00000000682.2 transcript:ENSSSAT00000001259.2 gene_biotype:protein_coding transcript_biotype:protein_coding gene_symbol:grhl3 description:grainyhead-like transcription factor 3 [Source:ZFIN;Acc:ZDB-GENE-030131-9854]				47937.5	8	9	6	4	6	5	3	7	7	9	76.22399139404297	71.5277	70.44151306152344	62.79326629638672	92.18682861328125	102.87297821044922	66.98075866699219	69.04113006591797	91.8682	87.84973907470703
ENSSSAP00000001167.1;ENSSSAP00000153596.1	pep	Unknown	primary_assembly:Ssal_v3.1:1:155025824:155028823:-1 gene:ENSSSAG00000000689.2 transcript:ENSSSAT00000001263.2 gene_biotype:protein_coding transcript_biotype:protein_coding gene_symbol:btf3 description:basic transcription factor 3 [Source:ZFIN;Acc:ZDB-GENE-030131-8731];primary_assembly:Ssal_v3.1:11:66049884:66053290:1 gene:ENSSSAG00000069505.2 transcript:ENSSSAT00000186898.1 gene_biotype:protein_c…				16861.33;19927.78	1	1	1	1	1	1	1	1	1	1	182.70278930664062	256.853	181.13726806640625	70.22221374511719	164.77505493164062	168.22149658203125	229.7245330810547	73.77989959716797	158.00779724121094	138.6304931640625
ENSSSAP00000001175.2;ENSSSAP00000001189.1;ENSSSAP00000001217.2;ENSSSAP00000001229.2;ENSSSAP00000001241.2;ENSSSAP00000001248.1;ENSSSAP00000038215.1;ENSSSAP00000038236.1;ENSSSAP00000038260.2	pep	Unknown	primary_assembly:Ssal_v3.1:1:30094037:30133856:1 gene:ENSSSAG00000000602.2 transcript:ENSSSAT00000001271.2 gene_biotype:protein_coding transcript_biotype:protein_coding gene_symbol:prkcha description:protein kinase C, eta, a [Source:ZFIN;Acc:ZDB-GENE-080402-5];primary_assembly:Ssal_v3.1:1:30094217:30133856:1 gene:ENSSSAG00000000602.2 transcript:ENSSSAT00000001289.2 gene_biotype:protein_coding tra…				76687.83;78056.39;77016.16;77196.64;77341.48;77495.85;76797.19;76402.08;77324.13	3	2	2	3	1	2	1	3	2	3	64.19023895263672	72.6956	59.95435333251953	64.29664611816406	99.67193603515625	84.56139373779297	80.52378845214844	52.169044494628906	40.34957504272461	66.70252990722656
ENSSSAP00000001184.2	pep	Unknown	primary_assembly:Ssal_v3.1:1:11251886:11353531:-1 gene:ENSSSAG00000000701.2 transcript:ENSSSAT00000001284.2 gene_biotype:protein_coding transcript_biotype:protein_coding gene_symbol:cnksr1 description:connector enhancer of kinase suppressor of Ras 1 [Source:ZFIN;Acc:ZDB-GENE-040426-1802]				91077.8	6	6	6	4	5	6	0	6	7	7	45.51771545410156	57.13249969482422	33.468055725097656	36.82429504394531	34.89145278930664	64.0463	62.42509460449219	31.83112335205078	65.12802124023438	54.94590377807617
ENSSSAP00000001185.2;ENSSSAP00000086366.2;ENSSSAP00000124510.1;ENSSSAP00000167232.1	pep	Unknown	primary_assembly:Ssal_v3.1:3:66637988:66649242:1 gene:ENSSSAG00000000703.2 transcript:ENSSSAT00000001285.2 gene_biotype:protein_coding transcript_biotype:protein_coding;primary_assembly:Ssal_v3.1:3:66639998:66649242:1 gene:ENSSSAG00000000703.2 transcript:ENSSSAT00000120254.2 gene_biotype:protein_coding transcript_biotype:protein_coding;primary_assembly:Ssal_v3.1:3:66639681:66649242:1 gene:ENSSSAG…				32631.21;33537.65;28921.27;37952.93	5	5	5	4	4	5	2	5	5	5	142.9753875732422	145.7561798095703	152.11270141601562	255.40065002441406	130.06536865234375	110.9225845336914	153.48399353027344	154.77696228027344	126.60980224609375	134.48294067382812
ENSSSAP00000001195.2	pep	Unknown	primary_assembly:Ssal_v3.1:18:80562757:80612819:1 gene:ENSSSAG00000000705.2 transcript:ENSSSAT00000001295.2 gene_biotype:protein_coding transcript_biotype:protein_coding				103944	12	12	13	10	10	8	8	9	12	12	91.46454620361328	87.43655395507812	85.69754791259766	74.49622344970703	58.782203674316406	73.18416595458984	70.80010986328125	81.49099731445312	89.88555908203125	83.34696960449219
ENSSSAP00000001198.2;ENSSSAP00000043288.1;ENSSSAP00000165279.1	pep	Unknown	primary_assembly:Ssal_v3.1:9:6990081:7080365:-1 gene:ENSSSAG00000045975.2 transcript:ENSSSAT00000001298.2 gene_biotype:protein_coding transcript_biotype:protein_coding gene_symbol:cnksr1 description:connector enhancer of kinase suppressor of Ras 1 [Source:ZFIN;Acc:ZDB-GENE-040426-1802];primary_assembly:Ssal_v3.1:9:6990081:7080858:-1 gene:ENSSSAG00000045975.2 transcript:ENSSSAT00000069911.2 gene_b…				93174.91;95196.04;90897.17	13	13	13	11	10	13	4	13	14	13	88.8085	113.00276184082031	88.81871032714844	93.66412353515625	83.24928283691406	123.82267761230469	37.513484954833984	76.20116424560547	101.71404266357422	91.90045166015625
ENSSSAP00000001226.2;ENSSSAP00000121696.1;ENSSSAP00000143188.1;ENSSSAP00000166593.1;ENSSSAP00000169072.1;ENSSSAP00000175948.1	pep	Unknown	primary_assembly:Ssal_v3.1:12:22854922:22861687:-1 gene:ENSSSAG00000000734.2 transcript:ENSSSAT00000001331.2 gene_biotype:protein_coding transcript_biotype:protein_coding;primary_assembly:Ssal_v3.1:12:22854922:22861687:-1 gene:ENSSSAG00000000734.2 transcript:ENSSSAT00000216718.1 gene_biotype:protein_coding transcript_biotype:protein_coding;primary_assembly:Ssal_v3.1:12:22854998:22861596:-1 gene:E…				123252.2;125105.26;113898.83;119502.05;119502.05;121399.13	31	32	30	21	28	28	18	27	32	30	455.8873596191406	441.56	272.09393310546875	257.63323974609375	454.9761962890625	446.2211608886719	291.9661560058594	317.346	540.8402709960938	512.6831665039062
ENSSSAP00000001240.2	pep	Unknown	primary_assembly:Ssal_v3.1:4:40358909:40365798:1 gene:ENSSSAG00000000691.2 transcript:ENSSSAT00000001345.2 gene_biotype:protein_coding transcript_biotype:protein_coding				68012.7	3	3	3	3	3	3	3	3	3	3	125.59169006347656	121.35833740234375	122.83223724365234	169.09552001953125	199.2035675048828	193.70327758789062	372.72149658203125	116.4577865600586	137.8773193359375	134.2174530029297
ENSSSAP00000001278.2	pep	Unknown	primary_assembly:Ssal_v3.1:4:40396659:40413425:1 gene:ENSSSAG00000000759.2 transcript:ENSSSAT00000001386.2 gene_biotype:protein_coding transcript_biotype:protein_coding gene_symbol:cst14b.1 description:cystatin 14b, tandem duplicate 1 [Source:NCBI gene;Acc:768128]				10898.7	5	4	4	3	5	4	4	3	4	3	1340.5867919921875	1172.455810546875	2173.479248046875	951.9742431640625	1399.6954345703125	1368.1851806640625	1788.763427734375	903.2715454101562	1129.5599365234375	1073.7547607421875
ENSSSAP00000001290.2;ENSSSAP00000001298.2;ENSSSAP00000001327.2;ENSSSAP00000001330.2;ENSSSAP00000001334.2;ENSSSAP00000001336.2;ENSSSAP00000001343.2;ENSSSAP00000129966.1;ENSSSAP00000137729.1;ENSSSAP00000160308.1;ENSSSAP00000166674.1;ENSSSAP00000168903.1;ENSSSAP00000172152.1	pep	Unknown	primary_assembly:Ssal_v3.1:12:16751086:16767572:-1 gene:ENSSSAG00000000721.2 transcript:ENSSSAT00000001398.2 gene_biotype:protein_coding transcript_biotype:protein_coding gene_symbol:pcyt2 description:phosphate cytidylyltransferase 2, ethanolamine [Source:ZFIN;Acc:ZDB-GENE-041010-132];primary_assembly:Ssal_v3.1:12:16751086:16763476:-1 gene:ENSSSAG00000000721.2 transcript:ENSSSAT00000001409.2 gene…				44960.67;43064.68;44448;42858.59;43201.93;42744.17;45653.66;45410.06;44703.38;45698.93;42329.72;44906.64;45318.93	5	5	5	3	5	5	3	5	5	5	122.8660888671875	117.51007080078125	131.84860229492188	124.36823272705078	114.34500122070312	171.7987060546875	214.71522521972656	114.63028717041016	158.4522247314453	131.3457794189453
ENSSSAP00000001297.1;ENSSSAP00000162999.1	pep	Unknown	primary_assembly:Ssal_v3.1:4:85161278:85163959:1 gene:ENSSSAG00000000775.2 transcript:ENSSSAT00000001408.2 gene_biotype:protein_coding transcript_biotype:protein_coding;primary_assembly:Ssal_v3.1:4:85161847:85163959:1 gene:ENSSSAG00000000775.2 transcript:ENSSSAT00000221679.1 gene_biotype:protein_coding transcript_biotype:protein_coding				9780.84;9780.84	0	1	1	0	1	0	1	1	1	1	NaN	53.394371032714844	35.91325759887695	NaN	42.41663360595703	NaN	44.36597442626953	93.28622436523438	21.6344	59.86933517456055
ENSSSAP00000001303.1	pep	Unknown	primary_assembly:Ssal_v3.1:3:45238132:45341938:-1 gene:ENSSSAG00000000720.2 transcript:ENSSSAT00000001414.2 gene_biotype:protein_coding transcript_biotype:protein_coding				58801.3	26	26	26	24	27	27	26	26	27	26	944.759	949.9683227539062	1023.7553100585938	874.5856323242188	1055.721923828125	1107.82	1268.0059814453125	980.2980346679688	1004.1090087890625	961.4598999023438
ENSSSAP00000001308.1;ENSSSAP00000001315.1;ENSSSAP00000174439.1	pep	Unknown	primary_assembly:Ssal_v3.1:4:40406490:40423460:1 gene:ENSSSAG00000000779.2 transcript:ENSSSAT00000001419.2 gene_biotype:protein_coding transcript_biotype:protein_coding gene_symbol:zgc:153704 description:zgc:153704 [Source:NCBI gene;Acc:767759];primary_assembly:Ssal_v3.1:4:40420950:40423460:1 gene:ENSSSAG00000000779.2 transcript:ENSSSAT00000001426.2 gene_biotype:protein_coding transcript_biotype:…				22014.2;20067.01;20095.06	8	8	8	8	8	5	7	8	7	8	574.9891357421875	608.7108154296875	499.7361755371094	1155.9771728515625	763.012	261.0246887207031	439.73419189453125	872.6099853515625	169.283	488.253
ENSSSAP00000001335.2;ENSSSAP00000001345.2;ENSSSAP00000145180.1	pep	Unknown	primary_assembly:Ssal_v3.1:6:26397716:26408997:1 gene:ENSSSAG00000000708.2 transcript:ENSSSAT00000001446.2 gene_biotype:protein_coding transcript_biotype:protein_coding;primary_assembly:Ssal_v3.1:6:26397716:26408803:1 gene:ENSSSAG00000000708.2 transcript:ENSSSAT00000001456.2 gene_biotype:protein_coding transcript_biotype:protein_coding;primary_assembly:Ssal_v3.1:6:26397716:26408803:1 gene:ENSSSAG…				88715.59;83859.05;86713.09	12	11	12	10	9	10	9	9	11	11	268.39031982421875	308.40240478515625	303.00164794921875	339.2254333496094	218.4811248779297	169.909	312.1148376464844	199.67742919921875	252.6770477294922	233.4336395263672
ENSSSAP00000001346.2;ENSSSAP00000001392.2	pep	Unknown	primary_assembly:Ssal_v3.1:1:135429169:135470168:1 gene:ENSSSAG00000000792.2 transcript:ENSSSAT00000001457.2 gene_biotype:protein_coding transcript_biotype:protein_coding;primary_assembly:Ssal_v3.1:1:135405497:135470594:1 gene:ENSSSAG00000000792.2 transcript:ENSSSAT00000001504.2 gene_biotype:protein_coding transcript_biotype:protein_coding				55356.9;60051.43	0	0	1	1	0	0	0	1	1	1	65.3162	66.59813690185547	82.41426086425781	133.2427978515625	82.47632598876953	88.36028289794922	NaN	93.75885009765625	84.4933	62.628482818603516
ENSSSAP00000001349.2;ENSSSAP00000001379.2;ENSSSAP00000010908.2;ENSSSAP00000011344.2;ENSSSAP00000011382.2;ENSSSAP00000011398.2;ENSSSAP00000011450.2;ENSSSAP00000124678.1;ENSSSAP00000126698.1;ENSSSAP00000131380.1;ENSSSAP00000146223.1;ENSSSAP00000163997.1;ENSSSAP00000165253.1;ENSSSAP00000166151.1;ENSSSAP00000169877.1;ENSSSAP00000173024.1;ENSSSAP00000179911.1;ENSSSAP00000181921.1;ENSSSAP00000182561.1	pep	Unknown	primary_assembly:Ssal_v3.1:12:9599186:9638919:-1 gene:ENSSSAG00000109731.1 transcript:ENSSSAT00000001459.2 gene_biotype:protein_coding transcript_biotype:protein_coding gene_symbol:si:ch73-12o23.1 description:si:ch73-12o23.1 [Source:ZFIN;Acc:ZDB-GENE-130530-749];primary_assembly:Ssal_v3.1:12:9598301:9638873:-1 gene:ENSSSAG00000109731.1 transcript:ENSSSAT00000001491.2 gene_biotype:protein_coding t…				102517.84;101143.58;100517.65;107859.18;105583.67;102591.18;96863.69;107859.18;103528.05;104838.9;114349.62;101895.65;85146.06;114462.61;114462.61;100122.65;107859.18;105883.96;104536.49	3	2	3	2	2	3	3	3	3	1	54.22608947753906	52.348045349121094	49.32660675048828	87.757	58.46571350097656	62.71134567260742	64.98933410644531	64.9883	45.56949234008789	53.209224700927734
ENSSSAP00000001369.2;ENSSSAP00000001373.2;ENSSSAP00000141531.1;ENSSSAP00000152290.1;ENSSSAP00000167491.1	pep	Unknown	primary_assembly:Ssal_v3.1:12:11649261:11655904:1 gene:ENSSSAG00000000809.2 transcript:ENSSSAT00000001481.2 gene_biotype:protein_coding transcript_biotype:protein_coding;primary_assembly:Ssal_v3.1:2:76611360:76629329:-1 gene:ENSSSAG00000096420.1 transcript:ENSSSAT00000001485.2 gene_biotype:protein_coding transcript_biotype:protein_coding;primary_assembly:Ssal_v3.1:2:76611360:76633398:-1 gene:ENSS…				33229.76;37386.46;37378.92;36245.19;41966.83	1	0	0	1	0	0	0	1	0	1	146.17849731445312	518.6653442382812	NaN	401.4820861816406	NaN	NaN	479.6694030761719	170.2447509765625	78.06024932861328	53.04606246948242
ENSSSAP00000001372.1;ENSSSAP00000008626.2;ENSSSAP00000132175.1;ENSSSAP00000166667.1	pep	Unknown	primary_assembly:Ssal_v3.1:4:40457967:40468779:1 gene:ENSSSAG00000000804.2 transcript:ENSSSAT00000001484.2 gene_biotype:protein_coding transcript_biotype:protein_coding gene_symbol:apooa description:apolipoprotein O, a [Source:NCBI gene (formerly Entrezgene);Acc:100196448];primary_assembly:Ssal_v3.1:4:40458339:40468779:1 gene:ENSSSAG00000000804.2 transcript:ENSSSAT00000009206.2 gene_biotype:prote…				23393.86;23911.44;23102.51;31382.79	4	6	5	3	5	5	5	5	6	6	107.32593536376953	93.1194	93.32789611816406	91.62642669677734	112.62539672851562	111.58161926269531	125.94063568115234	94.71184539794922	101.32171630859375	87.4833
ENSSSAP00000001380.2	pep	Unknown	primary_assembly:Ssal_v3.1:4:12971929:12982746:-1 gene:ENSSSAG00000000811.2 transcript:ENSSSAT00000001492.2 gene_biotype:protein_coding transcript_biotype:protein_coding gene_symbol:g3bp2 description:GTPase activating protein (SH3 domain) binding protein 2 [Source:ZFIN;Acc:ZDB-GENE-070112-1972]				56827.3	27	27	25	23	26	26	24	24	25	26	943.8297729492188	951.194	992.7467651367188	570.9007568359375	750.3124389648438	854.4887084960938	858.9720458984375	569.5111083984375	1165.7452392578125	772.8178100585938
ENSSSAP00000001399.2;ENSSSAP00000001441.2;ENSSSAP00000001477.2;ENSSSAP00000001501.2;ENSSSAP00000156937.1	pep	Unknown	primary_assembly:Ssal_v3.1:6:5788757:5912206:1 gene:ENSSSAG00000107013.1 transcript:ENSSSAT00000001511.2 gene_biotype:protein_coding transcript_biotype:protein_coding gene_symbol:smg1 description:SMG1 nonsense mediated mRNA decay associated PI3K related kinase [Source:ZFIN;Acc:ZDB-GENE-061013-767];primary_assembly:Ssal_v3.1:6:5788719:5912206:1 gene:ENSSSAG00000107013.1 transcript:ENSSSAT000000015…				398615.92;399501.92;410617.29;399236.79;409796.15	22	21	20	14	17	18	11	15	19	17	148.6925048828125	153.70118713378906	137.85353088378906	128.00003051757812	146.70579528808594	149.1037139892578	170.2927703857422	123.21988677978516	128.95733642578125	138.58367919921875
ENSSSAP00000001408.2;ENSSSAP00000100226.2	pep	Unknown	primary_assembly:Ssal_v3.1:14:46557961:46574337:-1 gene:ENSSSAG00000074426.2 transcript:ENSSSAT00000001520.2 gene_biotype:protein_coding transcript_biotype:protein_coding gene_symbol:oxsr1a description:oxidative stress responsive kinase 1a [Source:ZFIN;Acc:ZDB-GENE-070620-25];primary_assembly:Ssal_v3.1:14:46560568:46577298:-1 gene:ENSSSAG00000074426.2 transcript:ENSSSAT00000134722.2 gene_biotype:…				56224.2;54330.13	5	5	5	5	5	5	4	5	5	5	362.5573425292969	344.0903015136719	288.3720397949219	321.13287353515625	206.61520385742188	244.92213439941406	215.50918579101562	282.231	251.41099548339844	250.99002075195312
ENSSSAP00000001418.2;ENSSSAP00000113342.2;ENSSSAP00000124009.1;ENSSSAP00000128018.1;ENSSSAP00000146844.1;ENSSSAP00000153709.1;ENSSSAP00000181119.1;ENSSSAP00000182116.1	pep	Unknown	primary_assembly:Ssal_v3.1:4:40482421:40489335:-1 gene:ENSSSAG00000000827.2 transcript:ENSSSAT00000001530.2 gene_biotype:protein_coding transcript_biotype:protein_coding gene_symbol:prdx4 description:peroxiredoxin 4 [Source:NCBI gene;Acc:570477];primary_assembly:Ssal_v3.1:4:40482421:40494242:-1 gene:ENSSSAG00000000827.2 transcript:ENSSSAT00000148385.2 gene_biotype:protein_coding transcript_biotyp…				28051.97;26876.56;31374.71;26625.31;35159.06;27311.2;27244.27;27412.33	12	12	12	12	12	12	11	12	12	12	1025.0469970703125	925.7706909179688	1202.22	1329.796630859375	927.306	664.6612548828125	577.723	1353.1446533203125	836.6320190429688	994.3119506835938
ENSSSAP00000001440.2	pep	Unknown	primary_assembly:Ssal_v3.1:1:121912136:121941033:1 gene:ENSSSAG00000000819.2 transcript:ENSSSAT00000001554.2 gene_biotype:protein_coding transcript_biotype:protein_coding				55325.9	18	19	18	19	18	17	12	18	18	18	729.781	717.3699340820312	655.4992065429688	630.1434936523438	590.147	610.587	530.9193725585938	516.4473876953125	602.2146606445312	629.9329223632812
ENSSSAP00000001447.1	pep	Unknown	primary_assembly:Ssal_v3.1:1:74305194:74317585:1 gene:ENSSSAG00000000728.2 transcript:ENSSSAT00000001561.2 gene_biotype:protein_coding transcript_biotype:protein_coding gene_symbol:vdac2 description:voltage-dependent anion channel 2 [Source:ZFIN;Acc:ZDB-GENE-030131-845]				30117.8	20	20	18	18	21	20	20	20	19	19	3691.065673828125	3546.59	3362.917236328125	3523.249755859375	5134.17	4549.62	4162.19	3991.27	4164.48	3878.087646484375
ENSSSAP00000001449.2;ENSSSAP00000001468.2;ENSSSAP00000001482.2;ENSSSAP00000005373.2;ENSSSAP00000005394.2;ENSSSAP00000005407.2;ENSSSAP00000128833.1;ENSSSAP00000155345.1;ENSSSAP00000165792.1;ENSSSAP00000167443.1;ENSSSAP00000168512.1	pep	Unknown	primary_assembly:Ssal_v3.1:3:72358142:72373231:-1 gene:ENSSSAG00000000822.2 transcript:ENSSSAT00000001563.2 gene_biotype:protein_coding transcript_biotype:protein_coding gene_symbol:med25 description:mediator complex subunit 25 [Source:NCBI gene;Acc:406793];primary_assembly:Ssal_v3.1:3:72358084:72373231:-1 gene:ENSSSAG00000000822.2 transcript:ENSSSAT00000001582.2 gene_biotype:protein_coding trans…				80280.72;71403.74;59199.36;80292.78;80292.78;63775.57;80292.78;71741.11;80164.6;72406.7;80152.55	1	1	1	1	1	1	0	1	1	1	92.79459381103516	131.78297424316406	110.42518615722656	73.77200317382812	119.89656829833984	142.6505126953125	168.4268035888672	120.50933837890625	119.22430419921875	121.37480163574219
ENSSSAP00000001454.1;ENSSSAP00000001461.2;ENSSSAP00000001481.2;ENSSSAP00000001487.1;ENSSSAP00000070778.1;ENSSSAP00000070789.2;ENSSSAP00000070795.1;ENSSSAP00000071011.1;ENSSSAP00000071047.1	pep	Unknown	primary_assembly:Ssal_v3.1:1:132231185:132246597:1 gene:ENSSSAG00000000795.2 transcript:ENSSSAT00000001568.2 gene_biotype:protein_coding transcript_biotype:protein_coding gene_symbol:smad4a description:SMAD family member 4a [Source:ZFIN;Acc:ZDB-GENE-990603-8];primary_assembly:Ssal_v3.1:13:93244771:93264237:-1 gene:ENSSSAG00000062684.2 transcript:ENSSSAT00000001575.2 gene_biotype:protein_coding tr…				60314.87;52247.31;54165.2;55350.66;59657.09;51036.83;55126.23;56787.07;54400.43	5	5	5	5	4	5	3	5	5	5	3305.486083984375	3320.23	3564.79	3594.419677734375	3459.14	2318.008544921875	5436.14	2768.561767578125	2949.854248046875	2556.23
ENSSSAP00000001465.2;ENSSSAP00000001475.2;ENSSSAP00000001484.2	pep	Unknown	primary_assembly:Ssal_v3.1:2:64560347:64567197:-1 gene:ENSSSAG00000000837.2 transcript:ENSSSAT00000001579.2 gene_biotype:protein_coding transcript_biotype:protein_coding gene_symbol:ap1m2 description:adaptor related protein complex 1 subunit mu 2 [Source:ZFIN;Acc:ZDB-GENE-041114-20];primary_assembly:Ssal_v3.1:2:64561188:64567054:-1 gene:ENSSSAG00000000837.2 transcript:ENSSSAT00000001589.2 gene_bi…				50220.59;50455.15;50499.12	7	7	7	6	6	7	4	6	7	7	302.629	306.7642822265625	260.9903259277344	286.4939270019531	366.4782409667969	308.8563537597656	248.00135803222656	341.119	362.0992431640625	334.54180908203125
ENSSSAP00000001472.2;ENSSSAP00000001494.2;ENSSSAP00000134651.1;ENSSSAP00000146543.1;ENSSSAP00000158190.1;ENSSSAP00000169074.1	pep	Unknown	primary_assembly:Ssal_v3.1:1:121407481:121773625:-1 gene:ENSSSAG00000000840.2 transcript:ENSSSAT00000001586.2 gene_biotype:protein_coding transcript_biotype:protein_coding;primary_assembly:Ssal_v3.1:1:121407481:121773548:-1 gene:ENSSSAG00000000840.2 transcript:ENSSSAT00000001609.2 gene_biotype:protein_coding transcript_biotype:protein_coding;primary_assembly:Ssal_v3.1:1:121407481:121773655:-1 gen…				169380.42;175898.9;176193.08;175818.64;177543.66;175927.94	0	0	0	0	0	0	0	5	0	0	NaN	NaN	435.52777099609375	NaN	NaN	99.0785	NaN	683.5157470703125	NaN	189.14419555664062
ENSSSAP00000001486.2;ENSSSAP00000001491.2;ENSSSAP00000165164.1	pep	Unknown	primary_assembly:Ssal_v3.1:2:78707934:78742387:1 gene:ENSSSAG00000000843.2 transcript:ENSSSAT00000001602.2 gene_biotype:protein_coding transcript_biotype:protein_coding;primary_assembly:Ssal_v3.1:2:78707666:78742387:1 gene:ENSSSAG00000000843.2 transcript:ENSSSAT00000001606.2 gene_biotype:protein_coding transcript_biotype:protein_coding;primary_assembly:Ssal_v3.1:2:78707937:78740014:1 gene:ENSSSAG…				105034.27;93883.34;97229.13	14	15	14	8	12	12	8	9	14	12	120.6574935913086	120.77731323242188	142.93472290039062	105.32740783691406	116.24752044677734	182.47108459472656	139.65567016601562	123.58097839355469	176.44593811035156	142.26480102539062
ENSSSAP00000001496.1;ENSSSAP00000047530.1;ENSSSAP00000058854.1;ENSSSAP00000058861.1;ENSSSAP00000091990.2;ENSSSAP00000148302.1;ENSSSAP00000176985.1	pep	Unknown	primary_assembly:Ssal_v3.1:3:45493026:45495025:1 gene:ENSSSAG00000000849.2 transcript:ENSSSAT00000001611.2 gene_biotype:protein_coding transcript_biotype:protein_coding gene_symbol:ct011 description:CT011 protein [Source:NCBI gene (formerly Entrezgene);Acc:100195624];primary_assembly:Ssal_v3.1:13:20157730:20160239:-1 gene:ENSSSAG00000085568.1 transcript:ENSSSAT00000074859.2 gene_biotype:protein_c…				26886.7;28446.39;27000.02;29722.36;28155.31;27395.39;30132.68	0	0	0	0	0	1	0	0	0	0	NaN	NaN	NaN	205.6868896484375	147.33029174804688	339.6224670410156	NaN	NaN	NaN	NaN
ENSSSAP00000001506.2;ENSSSAP00000001508.2;ENSSSAP00000004462.2;ENSSSAP00000040345.2;ENSSSAP00000040369.2;ENSSSAP00000040399.1;ENSSSAP00000130882.1	pep	Unknown	primary_assembly:Ssal_v3.1:3:72213797:72226061:-1 gene:ENSSSAG00000000852.2 transcript:ENSSSAT00000001621.2 gene_biotype:protein_coding transcript_biotype:protein_coding gene_symbol:emc10 description:ER membrane protein complex subunit 10 [Source:NCBI gene;Acc:565829];primary_assembly:Ssal_v3.1:3:72213797:72227166:-1 gene:ENSSSAG00000000852.2 transcript:ENSSSAT00000001624.2 gene_biotype:protein_c…				27471.16;27356.89;25573.87;28767.18;27385.98;27500.25;26996.47	6	6	5	5	4	5	5	4	6	6	194.04075622558594	200.50018310546875	201.54481506347656	200.144	218.133	243.45314025878906	219.51986694335938	191.22129821777344	216.31698608398438	205.39413452148438
ENSSSAP00000001507.2;ENSSSAP00000001521.2;ENSSSAP00000001534.2;ENSSSAP00000001615.2;ENSSSAP00000001626.2;ENSSSAP00000001630.2;ENSSSAP00000001640.2;ENSSSAP00000001648.2;ENSSSAP00000001671.2;ENSSSAP00000001676.2	pep	Unknown	primary_assembly:Ssal_v3.1:3:29910434:29991181:-1 gene:ENSSSAG00000000678.2 transcript:ENSSSAT00000001622.2 gene_biotype:protein_coding transcript_biotype:protein_coding gene_symbol:CDH2 description:cadherin 2 [Source:HGNC Symbol;Acc:HGNC:1759];primary_assembly:Ssal_v3.1:3:29910434:29991080:-1 gene:ENSSSAG00000000678.2 transcript:ENSSSAT00000001637.2 gene_biotype:protein_coding transcript_biotype…				98464.82;100456.05;99745.48;100816.55;87615.34;97720.4;100495.95;101250.24;100922.98;97927.46	5	5	5	5	5	3	4	5	4	4	90.26448822021484	122.65626525878906	148.24070739746094	116.72977447509766	123.67658996582031	105.96443176269531	160.72901916503906	133.56336975097656	85.20059967041016	98.89089965820312
ENSSSAP00000001523.2;ENSSSAP00000001524.2;ENSSSAP00000069049.2;ENSSSAP00000130435.1;ENSSSAP00000156307.1	pep	Unknown	primary_assembly:Ssal_v3.1:3:95522818:95585944:1 gene:ENSSSAG00000105830.1 transcript:ENSSSAT00000001639.2 gene_biotype:protein_coding transcript_biotype:protein_coding gene_symbol:arl6ip1 description:ADP-ribosylation factor-like 6 interacting protein 1 [Source:ZFIN;Acc:ZDB-GENE-040426-1087];primary_assembly:Ssal_v3.1:6:5914097:5963264:1 gene:ENSSSAG00000100542.1 transcript:ENSSSAT00000001641.2 g…				22784.88;23127.19;21467.27;23013.18;22614.57	3	3	3	3	3	2	3	3	3	3	99.19255065917969	169.97023010253906	130.5861053466797	115.31581115722656	115.09434509277344	118.68999481201172	110.62884521484375	66.39022827148438	92.69510650634766	88.38912963867188
ENSSSAP00000001533.2;ENSSSAP00000001559.2;ENSSSAP00000001565.2;ENSSSAP00000001593.2;ENSSSAP00000001598.2;ENSSSAP00000001603.2;ENSSSAP00000001606.2;ENSSSAP00000001610.2;ENSSSAP00000001612.2;ENSSSAP00000001614.2	pep	Unknown	primary_assembly:Ssal_v3.1:2:71077995:71090219:-1 gene:ENSSSAG00000000859.2 transcript:ENSSSAT00000001650.2 gene_biotype:protein_coding transcript_biotype:protein_coding gene_symbol:sgsh description:N-sulfoglucosamine sulfohydrolase (sulfamidase) [Source:ZFIN;Acc:ZDB-GENE-030131-4958];primary_assembly:Ssal_v3.1:2:71077995:71089575:-1 gene:ENSSSAG00000000859.2 transcript:ENSSSAT00000001676.2 gene_…				57611.4;66940.63;57627.31;57986.65;53371.23;57915.18;58133.91;58876.35;57627.31;55517.33	2	2	2	1	2	2	2	1	2	2	117.41136169433594	121.33776092529297	104.09988403320312	122.32866668701172	86.51213073730469	101.68909454345703	74.9964	126.26799011230469	77.0157	99.0467
ENSSSAP00000001543.1;ENSSSAP00000001552.2	pep	Unknown	primary_assembly:Ssal_v3.1:12:5000997:5010699:1 gene:ENSSSAG00000000860.2 transcript:ENSSSAT00000001660.2 gene_biotype:protein_coding transcript_biotype:protein_coding;primary_assembly:Ssal_v3.1:2:83886660:83898199:-1 gene:ENSSSAG00000007849.2 transcript:ENSSSAT00000001669.2 gene_biotype:protein_coding transcript_biotype:protein_coding				37130.08;37130.08	11	8	9	9	10	10	10	10	10	10	173.164	193.96395874023438	202.21847534179688	239.06642150878906	259.9141845703125	228.16334533691406	242.0688018798828	235.746	191.45632934570312	194.66004943847656
ENSSSAP00000001547.1;ENSSSAP00000001888.2	pep	Unknown	primary_assembly:Ssal_v3.1:3:72890430:72897293:1 gene:ENSSSAG00000000877.2 transcript:ENSSSAT00000001664.2 gene_biotype:protein_coding transcript_biotype:protein_coding;primary_assembly:Ssal_v3.1:6:28901463:28908323:-1 gene:ENSSSAG00000001025.2 transcript:ENSSSAT00000002027.2 gene_biotype:protein_coding transcript_biotype:protein_coding				38875.06;38875.06	5	6	5	4	5	5	3	5	6	6	86.9038	79.27384185791016	86.63138580322266	86.65103149414062	91.05406951904297	106.25682067871094	73.39157104492188	77.92118835449219	95.3163	94.43710327148438
ENSSSAP00000001555.2	pep	Unknown	primary_assembly:Ssal_v3.1:4:87360570:87362270:-1 gene:ENSSSAG00000000879.2 transcript:ENSSSAT00000001672.2 gene_biotype:protein_coding transcript_biotype:protein_coding				33223.2	0	0	0	0	2	0	0	0	0	0	NaN	NaN	NaN	NaN	44.63701629638672	NaN	NaN	NaN	NaN	NaN
ENSSSAP00000001558.2;ENSSSAP00000010403.2;ENSSSAP00000010462.2;ENSSSAP00000010467.2;ENSSSAP00000010473.2;ENSSSAP00000010479.2;ENSSSAP00000123466.1;ENSSSAP00000138391.1;ENSSSAP00000182876.1	pep	Unknown	primary_assembly:Ssal_v3.1:18:34947979:35001773:-1 gene:ENSSSAG00000005073.2 transcript:ENSSSAT00000001675.2 gene_biotype:protein_coding transcript_biotype:protein_coding gene_symbol:ugp2b description:UDP-glucose pyrophosphorylase 2b [Source:ZFIN;Acc:ZDB-GENE-030131-6352];primary_assembly:Ssal_v3.1:18:34947979:35001688:-1 gene:ENSSSAG00000005073.2 transcript:ENSSSAT00000011093.2 gene_biotype:prot…				56618.96;55118.23;55190.29;53197;56477.73;55226.61;56903.17;56802.14;56802.14	1	1	1	1	1	1	1	1	1	1	58.224918365478516	61.12190628051758	75.40554809570312	94.96723937988281	92.56593322753906	69.24714660644531	68.2704	80.45166778564453	65.35491943359375	48.547054290771484
ENSSSAP00000001561.2	pep	Unknown	primary_assembly:Ssal_v3.1:3:45855506:45864355:-1 gene:ENSSSAG00000000880.2 transcript:ENSSSAT00000001678.2 gene_biotype:protein_coding transcript_biotype:protein_coding gene_symbol:YTHDF1 description:YTH N6-methyladenosine RNA binding protein 1 [Source:HGNC Symbol;Acc:HGNC:15867]				62167.7	0	0	0	0	0	0	0	0	0	1	NaN	NaN	NaN	NaN	NaN	NaN	NaN	14.143501281738281	35.38249206542969	28.29420280456543
ENSSSAP00000001563.2	pep	Unknown	primary_assembly:Ssal_v3.1:3:50442118:50448449:-1 gene:ENSSSAG00000000712.2 transcript:ENSSSAT00000001680.2 gene_biotype:protein_coding transcript_biotype:protein_coding gene_symbol:prmt1 description:protein arginine methyltransferase 1 [Source:NCBI gene (formerly Entrezgene);Acc:100194598]				41012.9	20	21	20	20	23	23	19	19	20	20	882.355	885.5758666992188	954.3201904296875	542.283	842.5216674804688	844.094	644.844	573.7427978515625	970.1809692382812	786.1375122070312
ENSSSAP00000001572.2;ENSSSAP00000001576.2	pep	Unknown	primary_assembly:Ssal_v3.1:1:67773567:67787917:1 gene:ENSSSAG00000000884.2 transcript:ENSSSAT00000001690.2 gene_biotype:protein_coding transcript_biotype:protein_coding gene_symbol:ecd description:ecdysoneless homolog (Drosophila) [Source:ZFIN;Acc:ZDB-GENE-030131-6304];primary_assembly:Ssal_v3.1:1:67773707:67785375:1 gene:ENSSSAG00000000884.2 transcript:ENSSSAT00000001694.2 gene_biotype:protein_c…				71254.71;66826.77	1	1	1	1	0	1	0	0	0	0	33.693843841552734	36.075260162353516	36.51402282714844	10.254973411560059	NaN	25.46589469909668	NaN	22.44385528564453	23.37785530090332	NaN
ENSSSAP00000001607.2	pep	Unknown	primary_assembly:Ssal_v3.1:23:2012006:2019595:-1 gene:ENSSSAG00000061870.2 transcript:ENSSSAT00000001726.2 gene_biotype:protein_coding transcript_biotype:protein_coding gene_symbol:prmt1 description:protein arginine methyltransferase 1 [Source:ZFIN;Acc:ZDB-GENE-030131-693]				41039	1	1	1	1	1	1	0	1	1	1	54.099639892578125	56.284061431884766	52.02488327026367	42.736358642578125	41.535743713378906	29.87941551208496	NaN	25.613563537597656	74.33528900146484	76.57457733154297
ENSSSAP00000001622.2;ENSSSAP00000013856.2;ENSSSAP00000149281.1;ENSSSAP00000152974.1	pep	Unknown	primary_assembly:Ssal_v3.1:18:43574787:43582682:1 gene:ENSSSAG00000006861.2 transcript:ENSSSAT00000001741.2 gene_biotype:protein_coding transcript_biotype:protein_coding gene_symbol:oat description:ornithine aminotransferase [Source:ZFIN;Acc:ZDB-GENE-110411-148];primary_assembly:Ssal_v3.1:18:43562063:43582682:1 gene:ENSSSAG00000006861.2 transcript:ENSSSAT00000014753.2 gene_biotype:protein_coding …				48393.61;48148.32;48148.32;51218.85	13	13	13	8	13	13	8	11	13	13	401.68341064453125	414.3782653808594	450.88726806640625	190.9936981201172	313.0381774902344	340.00140380859375	348.8769836425781	201.7556610107422	434.8548889160156	314.7077941894531
ENSSSAP00000001641.2;ENSSSAP00000044492.2;ENSSSAP00000044501.2;ENSSSAP00000044580.2;ENSSSAP00000135864.1;ENSSSAP00000138995.1;ENSSSAP00000159187.1;ENSSSAP00000165991.1;ENSSSAP00000173381.1	pep	Unknown	primary_assembly:Ssal_v3.1:3:81277247:81328548:-1 gene:ENSSSAG00000046570.2 transcript:ENSSSAT00000001760.2 gene_biotype:protein_coding transcript_biotype:protein_coding gene_symbol:rhot1a description:ras homolog family member T1a [Source:NCBI gene;Acc:327143];primary_assembly:Ssal_v3.1:3:81272752:81326754:-1 gene:ENSSSAG00000046570.2 transcript:ENSSSAT00000071235.2 gene_biotype:protein_coding tr…				76826.02;69669.83;76868.05;71149.26;76303.24;81067.08;76161.57;74459.64;76177.64	11	10	11	10	9	11	5	11	11	11	121.1983871459961	119.54	114.08720397949219	142.28778076171875	172.2775115966797	144.8501434326172	168.75901794433594	147.99078369140625	129.6399383544922	137.1664581298828
ENSSSAP00000001642.1	pep	Unknown	primary_assembly:Ssal_v3.1:1:116566163:116574671:1 gene:ENSSSAG00000000881.2 transcript:ENSSSAT00000001762.2 gene_biotype:protein_coding transcript_biotype:protein_coding gene_symbol:OAT description:ornithine aminotransferase [Source:ZFIN;Acc:ZDB-GENE-110411-148]				43568.1	1	1	1	0	0	0	0	1	1	1	65.29	123.60612487792969	91.9328	NaN	NaN	45.12061309814453	NaN	43.253395080566406	77.30880737304688	58.388999938964844
ENSSSAP00000001660.2;ENSSSAP00000011778.2	pep	Unknown	primary_assembly:Ssal_v3.1:3:69161907:69167901:1 gene:ENSSSAG00000100249.1 transcript:ENSSSAT00000001780.2 gene_biotype:protein_coding transcript_biotype:protein_coding gene_symbol:ddx5 description:DEAD (Asp-Glu-Ala-Asp) box helicase 5 [Source:ZFIN;Acc:ZDB-GENE-030131-925];primary_assembly:Ssal_v3.1:3:69161673:69168486:1 gene:ENSSSAG00000100249.1 transcript:ENSSSAT00000012559.2 gene_biotype:prote…				66808.14;68597.04	19	20	17	12	22	22	20	18	21	20	1259.6309814453125	1298.2515869140625	1429.396240234375	603.2169189453125	1496.91	2065.046142578125	1642.015869140625	771.618	2046.82	1338.9793701171875
ENSSSAP00000001665.2;ENSSSAP00000001683.1	pep	Unknown	primary_assembly:Ssal_v3.1:2:52821793:52830540:-1 gene:ENSSSAG00000000909.2 transcript:ENSSSAT00000001785.2 gene_biotype:protein_coding transcript_biotype:protein_coding gene_symbol:MDH1 description:malate dehydrogenase 1 [Source:HGNC Symbol;Acc:HGNC:6970];primary_assembly:Ssal_v3.1:2:52821793:52830592:-1 gene:ENSSSAG00000000909.2 transcript:ENSSSAT00000001803.2 gene_biotype:protein_coding transc…				37052.81;38010.18	18	17	15	16	19	18	17	19	16	18	6719.2	6811.75	7085.69	8160.32	8302.06	7045.23	9182.15	7850.65	5464.64	6842.46
ENSSSAP00000001666.2;ENSSSAP00000093984.2;ENSSSAP00000094089.2;ENSSSAP00000126579.1;ENSSSAP00000158857.1	pep	Unknown	primary_assembly:Ssal_v3.1:2:49553229:49575892:-1 gene:ENSSSAG00000112408.1 transcript:ENSSSAT00000001786.2 gene_biotype:protein_coding transcript_biotype:protein_coding gene_symbol:ATL2 description:atlastin GTPase 2 [Source:HGNC Symbol;Acc:HGNC:24047];primary_assembly:Ssal_v3.1:2:49552776:49576019:-1 gene:ENSSSAG00000112408.1 transcript:ENSSSAT00000128282.2 gene_biotype:protein_coding transcript…				61062.37;65346.3;64625.79;59812.12;61190.8	2	2	2	2	2	2	2	2	2	2	65.41777038574219	52.999481201171875	94.83853149414062	62.64896011352539	56.54258728027344	66.92403411865234	79.39286804199219	45.8899	50.41916275024414	26.50834846496582
ENSSSAP00000001670.2;ENSSSAP00000001681.2;ENSSSAP00000043711.1;ENSSSAP00000043736.2;ENSSSAP00000043764.2;ENSSSAP00000043795.2;ENSSSAP00000157930.1;ENSSSAP00000176300.1	pep	Unknown	primary_assembly:Ssal_v3.1:3:81249661:81257954:1 gene:ENSSSAG00000000925.2 transcript:ENSSSAT00000001790.2 gene_biotype:protein_coding transcript_biotype:protein_coding;primary_assembly:Ssal_v3.1:3:81224770:81257954:1 gene:ENSSSAG00000000925.2 transcript:ENSSSAT00000001801.2 gene_biotype:protein_coding transcript_biotype:protein_coding;primary_assembly:Ssal_v3.1:6:20764036:20772661:-1 gene:ENSSSA…				44664.2;38860.89;45283.94;46769.51;42243.82;47483.25;41251.59;44291.72	1	1	1	1	1	1	1	1	0	0	20.012784957885742	34.86339569091797	39.27560806274414	56.9299	36.29951095581055	47.48456573486328	66.53406524658203	39.142066955566406	39.78910827636719	47.14384460449219
ENSSSAP00000001672.2;ENSSSAP00000158415.1;ENSSSAP00000170226.1	pep	Unknown	primary_assembly:Ssal_v3.1:6:35279669:35296744:-1 gene:ENSSSAG00000007745.2 transcript:ENSSSAT00000001792.2 gene_biotype:protein_coding transcript_biotype:protein_coding;primary_assembly:Ssal_v3.1:6:35278586:35296744:-1 gene:ENSSSAG00000007745.2 transcript:ENSSSAT00000170597.1 gene_biotype:protein_coding transcript_biotype:protein_coding;primary_assembly:Ssal_v3.1:6:35278586:35293474:-1 gene:ENSS…				72512.69;71940.91;71341.53	6	6	6	5	7	6	5	5	5	5	128.96841430664062	141.6396942138672	104.69613647460938	127.83551025390625	175.9994659423828	183.4434356689453	242.14944458007812	144.43569946289062	104.06632232666016	149.90638732910156
ENSSSAP00000001688.2	pep	Unknown	primary_assembly:Ssal_v3.1:6:32571197:32576780:-1 gene:ENSSSAG00000000911.2 transcript:ENSSSAT00000001808.2 gene_biotype:protein_coding transcript_biotype:protein_coding gene_symbol:ddx5 description:DEAD (Asp-Glu-Ala-Asp) box helicase 5 [Source:ZFIN;Acc:ZDB-GENE-030131-925]				67900.1	2	2	2	1	2	2	1	2	2	2	57.4185	40.14707565307617	76.56683349609375	21.765958786010742	58.66773223876953	71.10389709472656	63.57927322387695	21.59606170654297	98.77403259277344	45.13498306274414
ENSSSAP00000001701.2;ENSSSAP00000001713.2;ENSSSAP00000115073.2;ENSSSAP00000135931.1	pep	Unknown	primary_assembly:Ssal_v3.1:3:30265339:30300091:-1 gene:ENSSSAG00000000942.2 transcript:ENSSSAT00000001822.2 gene_biotype:protein_coding transcript_biotype:protein_coding;primary_assembly:Ssal_v3.1:3:30265339:30279246:-1 gene:ENSSSAG00000000942.2 transcript:ENSSSAT00000001834.2 gene_biotype:protein_coding transcript_biotype:protein_coding;primary_assembly:Ssal_v3.1:3:30265339:30288123:-1 gene:ENSS…				98548.78;98490.72;102589.43;98954.43	26	25	24	18	20	24	16	22	26	23	413.492	446.967	426.9670715332031	210.52789306640625	417.0277404785156	456.8308410644531	324.423	316.0324401855469	781.672	386.4327392578125
ENSSSAP00000001719.2	pep	Unknown	primary_assembly:Ssal_v3.1:6:32552345:32565608:-1 gene:ENSSSAG00000120961.1 transcript:ENSSSAT00000001840.2 gene_biotype:protein_coding transcript_biotype:protein_coding				234387	149	146	138	131	153	157	135	150	149	151	1789.225830078125	1776.9700927734375	1506.843994140625	1245.2376708984375	1695.3804931640625	2366.54	1190.2950439453125	1717.8907470703125	2046.6778564453125	2399.174072265625
ENSSSAP00000001734.1;ENSSSAP00000001737.1;ENSSSAP00000139148.1;ENSSSAP00000144152.1;ENSSSAP00000162348.1	pep	Unknown	primary_assembly:Ssal_v3.1:3:70149238:70152375:-1 gene:ENSSSAG00000000955.2 transcript:ENSSSAT00000001855.2 gene_biotype:protein_coding transcript_biotype:protein_coding description:serine and arginine rich splicing factor 2b [Source:ZFIN;Acc:ZDB-GENE-030131-2420];primary_assembly:Ssal_v3.1:6:31672981:31676146:1 gene:ENSSSAG00000117310.1 transcript:ENSSSAT00000001858.2 gene_biotype:protein_coding…				24227.81;25389.06;22511.87;23673.12;25389.06	2	2	1	1	2	2	2	1	1	1	366.49371337890625	497.4273681640625	358.0884094238281	277.2133483886719	770.1776123046875	1272.5960693359375	942.695	1148.7125244140625	1099.982177734375	867.607
ENSSSAP00000001745.2;ENSSSAP00000115100.2;ENSSSAP00000148887.1	pep	Unknown	primary_assembly:Ssal_v3.1:3:30300455:30307942:1 gene:ENSSSAG00000000957.2 transcript:ENSSSAT00000001876.2 gene_biotype:protein_coding transcript_biotype:protein_coding description:desmoglein 2 [Source:HGNC Symbol;Acc:HGNC:3049];primary_assembly:Ssal_v3.1:3:30299079:30307940:1 gene:ENSSSAG00000000957.2 transcript:ENSSSAT00000150223.2 gene_biotype:protein_coding transcript_biotype:protein_coding d…				120248.33;122909.75;126297.61	24	21	23	10	17	26	18	21	24	19	126.43696594238281	140.32308959960938	140.67947387695312	55.19147872924805	124.26285552978516	289.5037536621094	161.3056182861328	100.81491088867188	254.30604553222656	135.95965576171875
ENSSSAP00000001761.2;ENSSSAP00000100296.2;ENSSSAP00000100299.2;ENSSSAP00000100306.1;ENSSSAP00000136577.1;ENSSSAP00000156007.1;ENSSSAP00000170581.1	pep	Unknown	primary_assembly:Ssal_v3.1:18:31826758:31863269:-1 gene:ENSSSAG00000100365.1 transcript:ENSSSAT00000001892.2 gene_biotype:protein_coding transcript_biotype:protein_coding description:golgin A7 family, member Bb [Source:ZFIN;Acc:ZDB-GENE-090312-173];primary_assembly:Ssal_v3.1:24:9537318:9568807:-1 gene:ENSSSAG00000105336.1 transcript:ENSSSAT00000134795.2 gene_biotype:protein_coding transcript_biot…				24362.85;16211.56;17739.32;16082.44;18008.33;16433.83;23073.3	1	1	1	1	1	1	1	1	1	1	156.89573669433594	137.33164978027344	116.23882293701172	132.97796630859375	119.68457794189453	163.91766357421875	179.02301025390625	184.04344177246094	140.904	130.1610870361328
ENSSSAP00000001769.2;ENSSSAP00000124966.1;ENSSSAP00000128334.1;ENSSSAP00000130761.1;ENSSSAP00000134822.1;ENSSSAP00000136763.1;ENSSSAP00000139731.1;ENSSSAP00000144085.1	pep	Unknown	primary_assembly:Ssal_v3.1:3:30320803:30380094:-1 gene:ENSSSAG00000110683.1 transcript:ENSSSAT00000001900.2 gene_biotype:protein_coding transcript_biotype:protein_coding;primary_assembly:Ssal_v3.1:3:30317917:30376165:-1 gene:ENSSSAG00000110683.1 transcript:ENSSSAT00000213592.1 gene_biotype:protein_coding transcript_biotype:protein_coding;primary_assembly:Ssal_v3.1:3:30317917:30348575:-1 gene:ENSS…				68636.76;96569.02;86005.16;85319.47;86367.84;91546.99;77340.64;89387.42	0	1	1	0	0	1	0	0	0	0	NaN	46.760868072509766	39.629417419433594	NaN	58.826900482177734	65.9423	NaN	NaN	68.41960906982422	NaN
ENSSSAP00000001814.1;ENSSSAP00000167325.1;ENSSSAP00000180275.1	pep	Unknown	primary_assembly:Ssal_v3.1:1:50114741:50125128:1 gene:ENSSSAG00000000992.2 transcript:ENSSSAT00000001948.2 gene_biotype:protein_coding transcript_biotype:protein_coding;primary_assembly:Ssal_v3.1:1:50114741:50125128:1 gene:ENSSSAG00000000992.2 transcript:ENSSSAT00000208179.1 gene_biotype:protein_coding transcript_biotype:protein_coding;primary_assembly:Ssal_v3.1:1:50117967:50125006:1 gene:ENSSSAG…				41840.89;49087.33;54195.39	2	2	2	2	2	2	1	2	2	2	157.6295928955078	165.70790100097656	150.40634155273438	97.81220245361328	147.78359985351562	146.51712036132812	183.39295959472656	128.10337829589844	153.24319458007812	162.24600219726562
ENSSSAP00000001834.2;ENSSSAP00000001837.2;ENSSSAP00000001839.2;ENSSSAP00000001846.1;ENSSSAP00000001852.1;ENSSSAP00000002187.2;ENSSSAP00000002190.2	pep	Unknown	primary_assembly:Ssal_v3.1:12:16521619:16526564:-1 gene:ENSSSAG00000000986.2 transcript:ENSSSAT00000001972.2 gene_biotype:protein_coding transcript_biotype:protein_coding gene_symbol:crtac1a description:cartilage acidic protein 1a [Source:ZFIN;Acc:ZDB-GENE-030131-9704];primary_assembly:Ssal_v3.1:12:16521170:16530642:-1 gene:ENSSSAG00000000986.2 transcript:ENSSSAT00000001975.2 gene_biotype:protein…				54299.11;59963.69;60078.78;61791.89;52807.45;62487.83;58647.19	9	8	3	9	5	2	8	9	6	5	77.55355072021484	98.11305236816406	36.224700927734375	220.6715850830078	81.55032348632812	56.305824279785156	141.26219177246094	114.27513885498047	78.47512817382812	71.19831848144531
ENSSSAP00000001836.2;ENSSSAP00000001903.2;ENSSSAP00000001921.2;ENSSSAP00000001952.2;ENSSSAP00000001977.2;ENSSSAP00000001986.2;ENSSSAP00000063092.2;ENSSSAP00000064042.2;ENSSSAP00000064183.2;ENSSSAP00000064244.2;ENSSSAP00000064514.2;ENSSSAP00000065774.2	pep	Unknown	primary_assembly:Ssal_v3.1:2:64582566:64594066:-1 gene:ENSSSAG00000000924.2 transcript:ENSSSAT00000001974.2 gene_biotype:protein_coding transcript_biotype:protein_coding gene_symbol:ldlrb description:low density lipoprotein receptor b [Source:ZFIN;Acc:ZDB-GENE-040426-1254];primary_assembly:Ssal_v3.1:2:64582566:64593536:-1 gene:ENSSSAG00000000924.2 transcript:ENSSSAT00000002042.2 gene_biotype:prot…				92364.18;94713.02;96229.77;94151.56;92008.81;89449.87;95326.91;91162.27;96235.99;95478.12;87684.63;91158.35	0	0	0	0	0	2	0	0	0	2	NaN	41.76689147949219	NaN	NaN	NaN	52.78341293334961	NaN	44.38045883178711	NaN	54.386
ENSSSAP00000001841.1	pep	Unknown	primary_assembly:Ssal_v3.1:1:77483421:77498190:1 gene:ENSSSAG00000001006.2 transcript:ENSSSAT00000001979.2 gene_biotype:protein_coding transcript_biotype:protein_coding gene_symbol:pgam1 description:Phosphoglycerate mutase 1 [Source:NCBI gene (formerly Entrezgene);Acc:100194748]				29041.1	7	7	7	7	8	7	7	7	7	7	1283.17	1260.58	1189.072998046875	1574.3065185546875	1396.3287353515625	1095.593505859375	2137.33	1407.9630126953125	1151.8853759765625	1411.0831298828125
ENSSSAP00000001850.2	pep	Unknown	primary_assembly:Ssal_v3.1:11:76682451:76726917:-1 gene:ENSSSAG00000000800.2 transcript:ENSSSAT00000001988.2 gene_biotype:protein_coding transcript_biotype:protein_coding				110362	9	10	9	8	9	9	6	9	9	9	302.339	308.2742614746094	331.0478820800781	210.367	236.7728729248047	284.07476806640625	187.514	207.51644897460938	363.1822204589844	289.657
ENSSSAP00000001867.2;ENSSSAP00000001873.2;ENSSSAP00000001906.2;ENSSSAP00000137285.1	pep	Unknown	primary_assembly:Ssal_v3.1:2:79746875:79755561:-1 gene:ENSSSAG00000000998.2 transcript:ENSSSAT00000002005.2 gene_biotype:protein_coding transcript_biotype:protein_coding;primary_assembly:Ssal_v3.1:2:79746869:79755561:-1 gene:ENSSSAG00000000998.2 transcript:ENSSSAT00000002012.2 gene_biotype:protein_coding transcript_biotype:protein_coding;primary_assembly:Ssal_v3.1:12:8462923:8471494:1 gene:ENSSSA…				46451.75;46407.51;41911.81;46111.47	8	7	7	7	8	7	7	7	7	7	212.30288696289062	240.34890747070312	216.6881866455078	227.5192108154297	217.00729370117188	219.6537322998047	360.30645751953125	191.96746826171875	171.93104553222656	186.8866424560547
ENSSSAP00000001869.1	pep	Unknown	primary_assembly:Ssal_v3.1:3:46960174:46966926:1 gene:ENSSSAG00000001018.2 transcript:ENSSSAT00000002007.2 gene_biotype:protein_coding transcript_biotype:protein_coding gene_symbol:aar2 description:AAR2 splicing factor [Source:NCBI gene (formerly Entrezgene);Acc:100306823]				43915	3	3	3	2	2	3	1	3	3	3	140.29794311523438	134.41110229492188	104.14144134521484	58.448822021484375	76.05027770996094	92.17523193359375	122.79437255859375	52.89330291748047	98.0652	84.84122467041016
ENSSSAP00000001880.2	pep	Unknown	primary_assembly:Ssal_v3.1:1:2354582:2357873:1 gene:ENSSSAG00000001017.2 transcript:ENSSSAT00000002019.2 gene_biotype:protein_coding transcript_biotype:protein_coding gene_symbol:cfd description:complement factor D (adipsin) [Source:NCBI gene (formerly Entrezgene);Acc:101448046]				28408	11	11	9	12	12	7	11	11	10	10	1005.45	1012.7440185546875	497.41290283203125	2672.565185546875	891.5686645507812	376.9825744628906	1824.5606689453125	1343.5162353515625	608.579	338.3378601074219
ENSSSAP00000001896.1	pep	Unknown	primary_assembly:Ssal_v3.1:3:47226657:47233578:1 gene:ENSSSAG00000001032.2 transcript:ENSSSAT00000002035.2 gene_biotype:protein_coding transcript_biotype:protein_coding gene_symbol:zn313 description:Zinc finger protein 313 [Source:NCBI gene (formerly Entrezgene);Acc:100194864]				25247.5	7	7	7	7	7	6	7	6	7	6	217.92620849609375	184.333	196.87205505371094	215.5406494140625	249.732	184.79551696777344	202.70103454589844	206.39060974121094	245.14015197753906	198.4636688232422
ENSSSAP00000001911.2;ENSSSAP00000001934.2;ENSSSAP00000001938.2;ENSSSAP00000011506.2;ENSSSAP00000011527.2;ENSSSAP00000011571.2;ENSSSAP00000011854.2;ENSSSAP00000011882.2	pep	Unknown	primary_assembly:Ssal_v3.1:2:66058158:66069783:-1 gene:ENSSSAG00000004360.2 transcript:ENSSSAT00000002051.2 gene_biotype:protein_coding transcript_biotype:protein_coding;primary_assembly:Ssal_v3.1:2:66055056:66067297:-1 gene:ENSSSAG00000004360.2 transcript:ENSSSAT00000002084.2 gene_biotype:protein_coding transcript_biotype:protein_coding;primary_assembly:Ssal_v3.1:2:66055056:66069783:-1 gene:ENSS…				52644.66;47727.94;54264.42;65433.35;44048.63;55393.71;45610.39;58918.62	3	3	3	2	3	3	3	3	3	3	81.38179016113281	91.36860656738281	89.8376	93.38932037353516	91.65702819824219	68.96515655517578	109.03678894042969	91.22307586669922	65.36077880859375	76.2924
ENSSSAP00000001912.2;ENSSSAP00000017442.2;ENSSSAP00000136950.1;ENSSSAP00000139548.1;ENSSSAP00000140333.1;ENSSSAP00000159841.1;ENSSSAP00000168746.1;ENSSSAP00000171175.1;ENSSSAP00000177261.1;ENSSSAP00000179977.1	pep	Unknown	primary_assembly:Ssal_v3.1:2:71286131:71390827:-1 gene:ENSSSAG00000097461.1 transcript:ENSSSAT00000002052.2 gene_biotype:protein_coding transcript_biotype:protein_coding gene_symbol:zfyve27 description:zinc finger, FYVE domain containing 27 [Source:ZFIN;Acc:ZDB-GENE-061013-502];primary_assembly:Ssal_v3.1:12:16496454:16509307:1 gene:ENSSSAG00000110795.1 transcript:ENSSSAT00000018525.2 gene_biotype…				49045.75;39730.48;32110.66;31970.74;45671.97;31478.01;46795.28;38859.18;32939.53;42472.61	3	3	2	2	3	2	1	3	3	3	30.16659164428711	21.169342041015625	25.692562103271484	33.77631759643555	45.97761917114258	27.935108184814453	7.61349	23.575220108032227	28.931629180908203	16.16737174987793
ENSSSAP00000001913.2	pep	Unknown	primary_assembly:Ssal_v3.1:3:72885112:72888440:-1 gene:ENSSSAG00000001040.2 transcript:ENSSSAT00000002054.2 gene_biotype:protein_coding transcript_biotype:protein_coding gene_symbol:ccdc47 description:coiled-coil domain containing 47 [Source:NCBI gene;Acc:447812]				56340.8	1	1	1	1	1	1	0	1	0	1	110.65884399414062	146.61422729492188	89.44400024414062	109.16230773925781	48.93806838989258	105.55365753173828	NaN	89.09510040283203	95.2895	70.28572845458984
ENSSSAP00000001927.2;ENSSSAP00000131910.1	pep	Unknown	primary_assembly:Ssal_v3.1:6:28915690:28931801:1 gene:ENSSSAG00000001051.2 transcript:ENSSSAT00000002076.2 gene_biotype:protein_coding transcript_biotype:protein_coding gene_symbol:setd1a description:SET domain containing 1A, histone lysine methyltransferase [Source:ZFIN;Acc:ZDB-GENE-080521-4];primary_assembly:Ssal_v3.1:6:28916091:28931801:1 gene:ENSSSAG00000001051.2 transcript:ENSSSAT00000220352…				235630.23;244341.97	2	1	1	1	2	1	0	2	2	2	36.808876037597656	40.86063766479492	40.778926849365234	21.151857376098633	29.536970138549805	35.850093841552734	NaN	28.50286865234375	33.76201629638672	39.43103790283203
ENSSSAP00000001939.2;ENSSSAP00000119870.2	pep	Unknown	primary_assembly:Ssal_v3.1:9:103976929:104050102:1 gene:ENSSSAG00000093209.1 transcript:ENSSSAT00000002089.2 gene_biotype:protein_coding transcript_biotype:protein_coding;primary_assembly:Ssal_v3.1:9:103976929:104050102:1 gene:ENSSSAG00000093209.1 transcript:ENSSSAT00000155203.2 gene_biotype:protein_coding transcript_biotype:protein_coding				108851.8;112765.42	42	42	41	41	43	42	35	42	43	40	1802.8424072265625	1828.8511962890625	1810.28	1728.65	1493.5533447265625	1588.043212890625	1489.5823974609375	1433.8	1840.06	1699.6746826171875
ENSSSAP00000001950.1	pep	Unknown	primary_assembly:Ssal_v3.1:1:77815041:77836316:1 gene:ENSSSAG00000001071.2 transcript:ENSSSAT00000002102.2 gene_biotype:protein_coding transcript_biotype:protein_coding gene_symbol:hps1 description:HPS1 biogenesis of lysosomal organelles complex 3 subunit 1 [Source:ZFIN;Acc:ZDB-GENE-051113-152]				77499.6	0	0	1	0	0	0	0	0	0	0	NaN	NaN	40.94565963745117	NaN	NaN	NaN	NaN	43.095367431640625	NaN	49.2357
ENSSSAP00000001965.2	pep	Unknown	primary_assembly:Ssal_v3.1:3:59907004:59949048:-1 gene:ENSSSAG00000000711.2 transcript:ENSSSAT00000002117.2 gene_biotype:protein_coding transcript_biotype:protein_coding gene_symbol:mrc2 description:mannose receptor, C type 2 [Source:ZFIN;Acc:ZDB-GENE-090915-5]				164312	11	11	11	11	10	10	10	11	9	11	189.95663452148438	209.2285919189453	277.2045593261719	436.8872375488281	198.1092529296875	134.06304931640625	222.47161865234375	261.2148742675781	107.78233337402344	172.21499633789062
ENSSSAP00000001970.2;ENSSSAP00000001993.2;ENSSSAP00000001997.2;ENSSSAP00000002000.2;ENSSSAP00000002006.2;ENSSSAP00000015574.2;ENSSSAP00000015827.2;ENSSSAP00000016258.2;ENSSSAP00000016297.2;ENSSSAP00000090077.2;ENSSSAP00000090085.2;ENSSSAP00000090134.2;ENSSSAP00000090154.2;ENSSSAP00000090167.2;ENSSSAP00000090172.2	pep	Unknown	primary_assembly:Ssal_v3.1:2:49603006:49623887:-1 gene:ENSSSAG00000000980.2 transcript:ENSSSAT00000002122.2 gene_biotype:protein_coding transcript_biotype:protein_coding;primary_assembly:Ssal_v3.1:2:49603006:49623681:-1 gene:ENSSSAG00000000980.2 transcript:ENSSSAT00000002145.2 gene_biotype:protein_coding transcript_biotype:protein_coding;primary_assembly:Ssal_v3.1:2:49602655:49623681:-1 gene:ENSS…				57333.59;53798.82;57771.36;61408.59;60191.74;52509.02;63503.69;60349.51;57861.73;60549.6;61247.57;58396.16;54862.21;59871.52;58283.05	1	1	1	1	1	1	1	1	1	1	108.6611099243164	118.40788269042969	162.62840270996094	231.4078369140625	136.82644653320312	204.75421142578125	235.66761779785156	126.09912872314453	157.6995086669922	178.9058837890625
ENSSSAP00000001973.2;ENSSSAP00000017259.2;ENSSSAP00000017267.1	pep	Unknown	primary_assembly:Ssal_v3.1:2:71436692:71445725:-1 gene:ENSSSAG00000001068.2 transcript:ENSSSAT00000002125.2 gene_biotype:protein_coding transcript_biotype:protein_coding gene_symbol:pi4k2a description:phosphatidylinositol 4-kinase type 2 alpha [Source:NCBI gene;Acc:406667];primary_assembly:Ssal_v3.1:12:16136672:16146221:1 gene:ENSSSAG00000008236.2 transcript:ENSSSAT00000018340.2 gene_biotype:prot…				51230.22;55404.92;51282.29	14	14	15	12	13	14	8	11	15	14	186.40744018554688	186.42185974121094	203.14523315429688	197.28416442871094	167.204	192.0561981201172	209.58401489257812	127.1254653930664	165.0943603515625	151.22708129882812
ENSSSAP00000001980.1;ENSSSAP00000001987.2;ENSSSAP00000136196.1;ENSSSAP00000139290.1;ENSSSAP00000155091.1;ENSSSAP00000156201.1;ENSSSAP00000169808.1;ENSSSAP00000176098.1	pep	Unknown	primary_assembly:Ssal_v3.1:2:66607902:66648611:1 gene:ENSSSAG00000001079.2 transcript:ENSSSAT00000002132.2 gene_biotype:protein_coding transcript_biotype:protein_coding;primary_assembly:Ssal_v3.1:12:20780314:20813011:-1 gene:ENSSSAG00000115303.1 transcript:ENSSSAT00000002139.2 gene_biotype:protein_coding transcript_biotype:protein_coding gene_symbol:stx10 description:Syntaxin-10 [Source:NCBI gene…				28293.9;33093.81;27883.02;29964.95;29007.81;30593.78;28457.66;29201.64	5	4	5	5	5	5	4	5	5	4	99.62229919433594	92.68319702148438	75.3994	98.7221	56.397823333740234	91.32633972167969	118.84461975097656	91.8818	70.37995910644531	83.601
ENSSSAP00000001988.2	pep	Unknown	primary_assembly:Ssal_v3.1:3:73047432:73050916:-1 gene:ENSSSAG00000040392.2 transcript:ENSSSAT00000002141.2 gene_biotype:protein_coding transcript_biotype:protein_coding gene_symbol:rnf113a description:ring finger protein 113A [Source:ZFIN;Acc:ZDB-GENE-040825-1]				36736	9	9	9	8	10	9	8	7	9	9	114.44197082519531	123.13813018798828	122.41490173339844	113.4655990600586	140.73031616210938	131.868	192.9481658935547	117.73826599121094	127.65019226074219	138.08627319335938
ENSSSAP00000002017.2	pep	Unknown	primary_assembly:Ssal_v3.1:3:71808850:71818488:1 gene:ENSSSAG00000001088.2 transcript:ENSSSAT00000002169.2 gene_biotype:protein_coding transcript_biotype:protein_coding gene_symbol:eif3d description:eukaryotic translation initiation factor 3, subunit D [Source:NCBI gene;Acc:336498]				64572.2	28	28	27	26	27	26	26	26	26	27	1609.3118896484375	1588.25	1532.1468505859375	1526.5780029296875	1757.5238037109375	1682.3897705078125	2085.868896484375	1459.5035400390625	1430.6016845703125	1533.97
ENSSSAP00000002023.2;ENSSSAP00000002083.2;ENSSSAP00000002120.2;ENSSSAP00000148471.1;ENSSSAP00000165013.1	pep	Unknown	primary_assembly:Ssal_v3.1:4:40507674:40515877:1 gene:ENSSSAG00000000891.2 transcript:ENSSSAT00000002175.2 gene_biotype:protein_coding transcript_biotype:protein_coding gene_symbol:pdha1a description:pyruvate dehydrogenase E1 alpha 1 subunit a [Source:ZFIN;Acc:ZDB-GENE-040426-2719];primary_assembly:Ssal_v3.1:4:40493178:40515877:1 gene:ENSSSAG00000000891.2 transcript:ENSSSAT00000002236.2 gene_biot…				43146;80824.69;44931.21;47796.21;82735.9	21	22	22	22	22	24	21	23	22	21	2002.435791015625	1897.5115966796875	1650.27	2063.890380859375	2006.7015380859375	2039.86	1900.197998046875	2070.9	1818.744384765625	1974.8809814453125
ENSSSAP00000002045.2;ENSSSAP00000002062.2;ENSSSAP00000002168.2;ENSSSAP00000002210.1;ENSSSAP00000002224.1;ENSSSAP00000085494.2;ENSSSAP00000085670.2;ENSSSAP00000085745.2;ENSSSAP00000086144.2;ENSSSAP00000086245.2;ENSSSAP00000126605.1	pep	Unknown	primary_assembly:Ssal_v3.1:3:66463080:66475247:-1 gene:ENSSSAG00000000883.2 transcript:ENSSSAT00000002197.2 gene_biotype:protein_coding transcript_biotype:protein_coding;primary_assembly:Ssal_v3.1:3:66466828:66475518:-1 gene:ENSSSAG00000000883.2 transcript:ENSSSAT00000002215.2 gene_biotype:protein_coding transcript_biotype:protein_coding;primary_assembly:Ssal_v3.1:3:66466828:66475790:-1 gene:ENSS…				70780.51;72270.2;72011.78;68499.85;67867.31;62770.75;67369.97;65793.3;67869.29;67529.05;76501.14	1	1	1	1	1	0	0	0	1	1	21.341520309448242	22.68476104736328	22.398406982421875	21.572250366210938	17.423105239868164	NaN	NaN	NaN	12.134156227111816	12.339384078979492
ENSSSAP00000002059.1;ENSSSAP00000003182.2;ENSSSAP00000008318.2;ENSSSAP00000037243.2;ENSSSAP00000037250.1;ENSSSAP00000126161.1;ENSSSAP00000149038.1;ENSSSAP00000159790.1;ENSSSAP00000169534.1	pep	Unknown	primary_assembly:Ssal_v3.1:1:90760121:90763324:1 gene:ENSSSAG00000001101.2 transcript:ENSSSAT00000002212.2 gene_biotype:protein_coding transcript_biotype:protein_coding gene_symbol:RAC1 description:Rac family small GTPase 1 [Source:HGNC Symbol;Acc:HGNC:9801];primary_assembly:Ssal_v3.1:1:90760907:90763727:1 gene:ENSSSAG00000001101.2 transcript:ENSSSAT00000003409.2 gene_biotype:protein_coding trans…				27699.19;16770.66;22140.83;20905.29;21657.32;21555.12;24482.5;20794.29;21569.15	4	4	4	4	4	4	4	4	4	4	1677.2745361328125	1565.5482177734375	1724.097412109375	2094.464599609375	2018.87	2102.4	2065.98	2519.088134765625	1977	2161.26
ENSSSAP00000002061.2;ENSSSAP00000132138.1;ENSSSAP00000179441.1	pep	Unknown	primary_assembly:Ssal_v3.1:2:70640212:70650421:-1 gene:ENSSSAG00000001106.2 transcript:ENSSSAT00000002214.2 gene_biotype:protein_coding transcript_biotype:protein_coding gene_symbol:afmid description:arylformamidase [Source:NCBI gene;Acc:550372];primary_assembly:Ssal_v3.1:2:70640212:70648830:-1 gene:ENSSSAG00000001106.2 transcript:ENSSSAT00000171436.1 gene_biotype:protein_coding transcript_biotyp…				29868.19;34258.13;29917.14	6	6	6	6	6	6	5	6	6	6	123.56664276123047	138.76654052734375	105.43817138671875	152.9031524658203	172.98147583007812	259.7422180175781	133.26890563964844	192.26072692871094	216.8934783935547	271.0308837890625
ENSSSAP00000002074.1	pep	Unknown	primary_assembly:Ssal_v3.1:2:70648913:70652355:1 gene:ENSSSAG00000001109.2 transcript:ENSSSAT00000002227.2 gene_biotype:protein_coding transcript_biotype:protein_coding gene_symbol:tk1 description:thymidine kinase 1, soluble [Source:NCBI gene (formerly Entrezgene);Acc:100196419]				27151.7	9	9	7	0	8	7	5	2	8	5	108.07128143310547	105.09407043457031	94.83113861083984	NaN	110.2688980102539	139.3610076904297	121.1937484741211	21.601909637451172	117.54275512695312	70.08673858642578
ENSSSAP00000002079.2;ENSSSAP00000002092.2;ENSSSAP00000002098.2;ENSSSAP00000002106.2;ENSSSAP00000002111.2;ENSSSAP00000002117.2;ENSSSAP00000002122.2;ENSSSAP00000002125.2;ENSSSAP00000033324.2;ENSSSAP00000033422.2;ENSSSAP00000033448.2;ENSSSAP00000136908.1;ENSSSAP00000163298.1;ENSSSAP00000169841.1;ENSSSAP00000170134.1	pep	Unknown	primary_assembly:Ssal_v3.1:3:73043316:73046568:1 gene:ENSSSAG00000001102.2 transcript:ENSSSAT00000002232.2 gene_biotype:protein_coding transcript_biotype:protein_coding;primary_assembly:Ssal_v3.1:3:73043193:73046568:1 gene:ENSSSAG00000001102.2 transcript:ENSSSAT00000002245.2 gene_biotype:protein_coding transcript_biotype:protein_coding;primary_assembly:Ssal_v3.1:3:73043424:73046568:1 gene:ENSSSAG…				44371.48;41774.75;44829.17;37939.27;44373.51;41133.81;43591.85;41895.69;42036.82;44059.04;45233.59;48064.79;52550.67;44232.25;47655.02	1	0	0	0	0	0	1	1	0	0	144.0227508544922	162.70718383789062	156.15933227539062	NaN	137.53224182128906	173.51878356933594	158.3430633544922	185.6788787841797	154.69081115722656	182.36703491210938
ENSSSAP00000002101.2;ENSSSAP00000002144.2;ENSSSAP00000002151.2;ENSSSAP00000002176.2;ENSSSAP00000002193.2	pep	Unknown	primary_assembly:Ssal_v3.1:1:54690459:54709619:1 gene:ENSSSAG00000000768.2 transcript:ENSSSAT00000002254.2 gene_biotype:protein_coding transcript_biotype:protein_coding;primary_assembly:Ssal_v3.1:1:54690459:54709619:1 gene:ENSSSAG00000000768.2 transcript:ENSSSAT00000002297.2 gene_biotype:protein_coding transcript_biotype:protein_coding;primary_assembly:Ssal_v3.1:1:54696123:54709619:1 gene:ENSSSAG…				61875.09;63197.64;56495.07;54872.36;50338.1	5	5	6	5	4	0	5	6	0	5	87.18636322021484	71.27531433105469	94.05259704589844	135.0096435546875	75.82878875732422	70.03350067138672	138.942	130.14625549316406	43.995914459228516	61.62235641479492
ENSSSAP00000002124.2	pep	Unknown	primary_assembly:Ssal_v3.1:4:87099696:87172905:-1 gene:ENSSSAG00000000984.2 transcript:ENSSSAT00000002277.2 gene_biotype:protein_coding transcript_biotype:protein_coding				109559	46	43	48	47	48	36	53	55	31	35	2149.782958984375	2210.017333984375	4536.02	9997.77	2881.44	1234.86	6513.17	15278.6	749.498	1328.1053466796875
ENSSSAP00000002153.2	pep	Unknown	primary_assembly:Ssal_v3.1:6:29883574:29887356:1 gene:ENSSSAG00000046731.2 transcript:ENSSSAT00000002306.2 gene_biotype:protein_coding transcript_biotype:protein_coding description:ribosomal protein L3 [Source:ZFIN;Acc:ZDB-GENE-030131-1291]				46172.7	34	32	31	31	40	40	41	30	31	30	5829.32	5792.39	5878.86	5353.54	7334.98	6251.84	7242.37	5557.45	6429.5	6054.03
ENSSSAP00000002159.2;ENSSSAP00000002185.1;ENSSSAP00000002191.1;ENSSSAP00000076600.2	pep	Unknown	primary_assembly:Ssal_v3.1:4:37166351:37175963:-1 gene:ENSSSAG00000065636.2 transcript:ENSSSAT00000002312.2 gene_biotype:protein_coding transcript_biotype:protein_coding gene_symbol:cnot6a description:CCR4-NOT transcription complex, subunit 6a [Source:ZFIN;Acc:ZDB-GENE-030131-2768];primary_assembly:Ssal_v3.1:4:37166351:37175963:-1 gene:ENSSSAG00000065636.2 transcript:ENSSSAT00000002338.2 gene_bio…				63062.17;62813.96;47630.74;63131.21	1	1	1	1	1	1	0	0	1	1	69.28289794921875	56.69636535644531	29.158206939697266	78.34441375732422	72.87739562988281	105.73348236083984	NaN	113.18344116210938	65.60517120361328	60.56940460205078
ENSSSAP00000002201.2;ENSSSAP00000134517.1;ENSSSAP00000172687.1	pep	Unknown	primary_assembly:Ssal_v3.1:16:83184054:83205950:1 gene:ENSSSAG00000001011.2 transcript:ENSSSAT00000002355.2 gene_biotype:protein_coding transcript_biotype:protein_coding gene_symbol:cbsa description:cystathionine beta-synthase a [Source:ZFIN;Acc:ZDB-GENE-050417-367];primary_assembly:Ssal_v3.1:16:83184054:83206489:1 gene:ENSSSAG00000001011.2 transcript:ENSSSAT00000250556.1 gene_biotype:protein_cod…				67696.02;64914.86;68149.34	13	13	13	9	13	14	7	10	14	13	1322.11	1342.02	1046.34	650.7676391601562	1179.06	1460.5738525390625	902.0593872070312	851.9678344726562	1502.84	1203.3575439453125
ENSSSAP00000002212.2;ENSSSAP00000121230.1;ENSSSAP00000162686.1	pep	Unknown	primary_assembly:Ssal_v3.1:29:16890354:16891111:-1 gene:ENSSSAG00000121520.1 transcript:ENSSSAT00000002369.2 gene_biotype:protein_coding transcript_biotype:protein_coding;primary_assembly:Ssal_v3.1:29:16890052:16891111:-1 gene:ENSSSAG00000121520.1 transcript:ENSSSAT00000245038.1 gene_biotype:protein_coding transcript_biotype:protein_coding;primary_assembly:Ssal_v3.1:29:16890300:16891111:-1 gene:E…				18276.79;18276.79;18276.79	4	6	9	5	9	7	7	8	10	5	255.05352783203125	229.4293975830078	202.1809539794922	199.65982055664062	566.6915283203125	177.76077270507812	267.3487548828125	321.52899169921875	334.57904052734375	178.42037963867188
ENSSSAP00000002219.2	pep	Unknown	primary_assembly:Ssal_v3.1:4:37320547:37345841:-1 gene:ENSSSAG00000001141.2 transcript:ENSSSAT00000002377.2 gene_biotype:protein_coding transcript_biotype:protein_coding				74972.8	0	1	1	1	0	0	0	0	0	0	NaN	140.77023315429688	40.87105178833008	69.64286804199219	NaN	NaN	NaN	70.5527	NaN	100.20303344726562
ENSSSAP00000002231.2	pep	Unknown	primary_assembly:Ssal_v3.1:2:72225387:72240251:-1 gene:ENSSSAG00000001147.2 transcript:ENSSSAT00000002390.2 gene_biotype:protein_coding transcript_biotype:protein_coding				68068.7	45	44	42	39	47	45	43	41	44	42	3480.37	3401.88	3167.753173828125	2576.954833984375	2873.203369140625	2863.418701171875	3589.9	2763.36	3262.519287109375	3018.23
ENSSSAP00000002237.2;ENSSSAP00000002330.2	pep	Unknown	primary_assembly:Ssal_v3.1:23:2033359:2116288:1 gene:ENSSSAG00000001001.2 transcript:ENSSSAT00000002396.2 gene_biotype:protein_coding transcript_biotype:protein_coding gene_symbol:ap2a1 description:adaptor related protein complex 2 subunit alpha 1 [Source:ZFIN;Acc:ZDB-GENE-090302-2];primary_assembly:Ssal_v3.1:3:50453824:50508307:1 gene:ENSSSAG00000065016.2 transcript:ENSSSAT00000002499.2 gene_bio…				105524.31;103566.29	31	31	29	29	32	32	31	31	29	28	763.2022094726562	779.6561889648438	884.3092041015625	1017.9625244140625	778.8443603515625	738.88	926.6265869140625	824.803	640.652	756.3658447265625
ENSSSAP00000002246.1	pep	Unknown	primary_assembly:Ssal_v3.1:1:50242148:50244110:-1 gene:ENSSSAG00000001158.2 transcript:ENSSSAT00000002407.2 gene_biotype:protein_coding transcript_biotype:protein_coding gene_symbol:npm3 description:nucleophosmin/nucleoplasmin, 3 [Source:NCBI gene (formerly Entrezgene);Acc:100286600]				17487.5	5	5	5	5	5	5	5	5	5	5	402.27691650390625	369.90106201171875	326.4037170410156	378.6914978027344	437.38848876953125	374.0643310546875	562.0359497070312	395.51092529296875	358.2798767089844	377.3423156738281
ENSSSAP00000002251.2	pep	Unknown	primary_assembly:Ssal_v3.1:4:87370315:87380531:-1 gene:ENSSSAG00000001162.2 transcript:ENSSSAT00000002412.2 gene_biotype:protein_coding transcript_biotype:protein_coding				31532.5	4	4	4	4	4	3	2	4	4	4	327.7649230957031	303.6072692871094	223.7401123046875	200.24835205078125	321.38348388671875	326.6448974609375	252.64588928222656	233.679	368.3062744140625	272.258
ENSSSAP00000002273.2;ENSSSAP00000002283.2;ENSSSAP00000006322.2;ENSSSAP00000006336.1;ENSSSAP00000075683.2;ENSSSAP00000155815.1;ENSSSAP00000157114.1;ENSSSAP00000157455.1;ENSSSAP00000157641.1;ENSSSAP00000183000.1	pep	Unknown	primary_assembly:Ssal_v3.1:3:92026664:92045262:1 gene:ENSSSAG00000001173.2 transcript:ENSSSAT00000002437.2 gene_biotype:protein_coding transcript_biotype:protein_coding gene_symbol:ndel1b description:nudE neurodevelopment protein 1-like 1b [Source:NCBI gene;Acc:333957];primary_assembly:Ssal_v3.1:6:10151274:10166328:-1 gene:ENSSSAG00000003146.2 transcript:ENSSSAT00000002447.2 gene_biotype:protein_…				39717.59;39188.95;39668.51;31418.18;40902.86;40208.12;39238.02;40905.87;36066.49;40896.88	1	1	2	1	2	1	1	1	1	2	18.332717895507812	27.695859909057617	45.66217803955078	36.086151123046875	43.819061279296875	40.81837844848633	35.5456	38.58946228027344	83.40911102294922	61.840660095214844
ENSSSAP00000002285.1;ENSSSAP00000082188.2;ENSSSAP00000082204.2	pep	Unknown	primary_assembly:Ssal_v3.1:4:80080882:80086806:-1 gene:ENSSSAG00000067747.2 transcript:ENSSSAT00000002451.2 gene_biotype:protein_coding transcript_biotype:protein_coding gene_symbol:hnrnph1l description:heterogeneous nuclear ribonucleoprotein H1, like [Source:ZFIN;Acc:ZDB-GENE-030131-275];primary_assembly:Ssal_v3.1:4:80080328:80086806:-1 gene:ENSSSAG00000067747.2 transcript:ENSSSAT00000115916.2 g…				43794.73;43403.25;44305.04	10	11	7	7	8	10	7	9	9	9	1022.5823974609375	1060.02	1029.1705322265625	760.643	1129.13	1139.6153564453125	1089.0506591796875	865.3731689453125	1317.288818359375	1301.190185546875
ENSSSAP00000002301.2;ENSSSAP00000082182.2;ENSSSAP00000082209.1;ENSSSAP00000125685.1;ENSSSAP00000154361.1;ENSSSAP00000159021.1	pep	Unknown	primary_assembly:Ssal_v3.1:13:54308526:54320576:1 gene:ENSSSAG00000001128.2 transcript:ENSSSAT00000002467.2 gene_biotype:protein_coding transcript_biotype:protein_coding gene_symbol:hnrnph1l description:heterogeneous nuclear ribonucleoprotein H1, like [Source:ZFIN;Acc:ZDB-GENE-030131-275];primary_assembly:Ssal_v3.1:13:54306046:54320576:1 gene:ENSSSAG00000001128.2 transcript:ENSSSAT00000115910.2 g…				41061.75;41369.84;45853.38;44365.11;44212.1;44977.24	6	7	5	5	8	7	7	6	6	5	1091.9073486328125	1135.3446044921875	1289.45	837.0985107421875	1154.5885009765625	1162.61	1142.9266357421875	920.1514892578125	1245.25	1097.56
ENSSSAP00000002337.2;ENSSSAP00000031654.2	pep	Unknown	primary_assembly:Ssal_v3.1:3:71998841:72006878:1 gene:ENSSSAG00000001216.2 transcript:ENSSSAT00000002506.2 gene_biotype:protein_coding transcript_biotype:protein_coding gene_symbol:grna description:granulin a [Source:ZFIN;Acc:ZDB-GENE-030131-8434];primary_assembly:Ssal_v3.1:3:71998682:72006878:1 gene:ENSSSAG00000001216.2 transcript:ENSSSAT00000057009.2 gene_biotype:protein_coding transcript_bioty…				91407.06;98654.58	10	10	10	8	9	10	10	9	11	10	40.962223052978516	47.27505111694336	79.18468475341797	67.15715026855469	34.45957946777344	44.10773468017578	79.13318634033203	57.224822998046875	89.02265167236328	59.98623275756836
ENSSSAP00000002348.2;ENSSSAP00000122674.1;ENSSSAP00000133643.1;ENSSSAP00000141638.1;ENSSSAP00000142215.1;ENSSSAP00000145791.1;ENSSSAP00000152213.1;ENSSSAP00000153305.1;ENSSSAP00000154493.1	pep	Unknown	primary_assembly:Ssal_v3.1:3:97305779:97343110:1 gene:ENSSSAG00000001220.2 transcript:ENSSSAT00000002518.2 gene_biotype:protein_coding transcript_biotype:protein_coding gene_symbol:GABT description:4-aminobutyrate aminotransferase [Source:ZFIN;Acc:ZDB-GENE-031006-4];primary_assembly:Ssal_v3.1:3:97305737:97343110:1 gene:ENSSSAG00000001220.2 transcript:ENSSSAT00000203968.1 gene_biotype:protein_codi…				52984.32;54448.06;54537.2;56043.9;58641.4;53105.45;57654.82;53656.31;56205.11	17	18	17	18	19	14	14	19	18	14	315.8155212402344	330.9032897949219	271.9951477050781	667.7239990234375	390.4765319824219	218.9486083984375	573.5421142578125	508.4840087890625	254.49896240234375	274.6670227050781
ENSSSAP00000002351.2;ENSSSAP00000022455.2;ENSSSAP00000022588.2	pep	Unknown	primary_assembly:Ssal_v3.1:12:24920422:24939146:-1 gene:ENSSSAG00000009462.2 transcript:ENSSSAT00000002521.2 gene_biotype:protein_coding transcript_biotype:protein_coding;primary_assembly:Ssal_v3.1:12:24920142:24939146:-1 gene:ENSSSAG00000009462.2 transcript:ENSSSAT00000027293.2 gene_biotype:protein_coding transcript_biotype:protein_coding;primary_assembly:Ssal_v3.1:12:24920142:24939146:-1 gene:E…				86055.29;85839.95;85335.42	32	29	29	25	32	32	29	26	31	29	1024.42	1031	981.2076416015625	733.1544189453125	1066.9962158203125	889.6862182617188	962.3406982421875	587.9412841796875	1141.3243408203125	886.6900024414062
ENSSSAP00000002374.2;ENSSSAP00000002418.2;ENSSSAP00000002424.1	pep	Unknown	primary_assembly:Ssal_v3.1:1:90771283:90775980:1 gene:ENSSSAG00000001125.2 transcript:ENSSSAT00000002545.2 gene_biotype:protein_coding transcript_biotype:protein_coding description:ubiquinol-cytochrome c reductase core protein 2b [Source:ZFIN;Acc:ZDB-GENE-030131-1269];primary_assembly:Ssal_v3.1:1:90771744:90775980:1 gene:ENSSSAG00000001125.2 transcript:ENSSSAT00000002590.2 gene_biotype:protein_co…				48128.69;47719.14;46039.21	5	5	5	5	5	4	6	5	5	5	359.5165710449219	355.7208557128906	366.0747985839844	319.88824462890625	403.3201599121094	366.6721496582031	406.6164855957031	376.38189697265625	350.7998352050781	368.8008117675781
ENSSSAP00000002383.2;ENSSSAP00000147522.1	pep	Unknown	primary_assembly:Ssal_v3.1:3:72019859:72026026:1 gene:ENSSSAG00000001247.2 transcript:ENSSSAT00000002554.2 gene_biotype:protein_coding transcript_biotype:protein_coding gene_symbol:in35 description:Interferon-induced 35 kDa protein homolog [Source:NCBI gene (formerly Entrezgene);Acc:100196799];primary_assembly:Ssal_v3.1:3:72019225:72026026:1 gene:ENSSSAG00000001247.2 transcript:ENSSSAT00000182365…				46589.43;42648.84	3	3	2	3	2	2	1	3	2	3	113.88017272949219	128.262	84.15495300292969	96.24507141113281	42.8225	78.6108	161.65867614746094	110.72633361816406	130.63954162597656	91.51332092285156
ENSSSAP00000002384.1;ENSSSAP00000153695.1	pep	Unknown	primary_assembly:Ssal_v3.1:2:62302451:62315651:1 gene:ENSSSAG00000001222.2 transcript:ENSSSAT00000002555.2 gene_biotype:protein_coding transcript_biotype:protein_coding;primary_assembly:Ssal_v3.1:2:62302451:62315651:1 gene:ENSSSAG00000001222.2 transcript:ENSSSAT00000165390.1 gene_biotype:protein_coding transcript_biotype:protein_coding				85094.26;86418.83	4	3	4	3	4	2	3	2	4	4	166.9270477294922	170.51722717285156	165.9331512451172	120.56375122070312	120.58685302734375	88.51461791992188	109.64683532714844	60.858463287353516	156.89329528808594	118.04430389404297
ENSSSAP00000002394.2;ENSSSAP00000002398.1;ENSSSAP00000002406.2;ENSSSAP00000002409.2;ENSSSAP00000011480.2;ENSSSAP00000011505.2;ENSSSAP00000011520.2;ENSSSAP00000011541.2;ENSSSAP00000137131.1	pep	Unknown	primary_assembly:Ssal_v3.1:3:47990410:48001689:-1 gene:ENSSSAG00000001226.2 transcript:ENSSSAT00000002565.2 gene_biotype:protein_coding transcript_biotype:protein_coding;primary_assembly:Ssal_v3.1:3:47990410:48005004:-1 gene:ENSSSAG00000001226.2 transcript:ENSSSAT00000002569.2 gene_biotype:protein_coding transcript_biotype:protein_coding;primary_assembly:Ssal_v3.1:5:20855321:20866280:-1 gene:ENSS…				35443.78;39644.62;33668.62;36650.16;35662.94;35370.55;35370.55;35370.55;36671.13	13	13	13	13	14	14	14	13	13	13	299.9325866699219	297.1893005371094	305.1026306152344	323.6745910644531	305.71270751953125	294.0710144042969	232.99855041503906	273.0589599609375	279.55584716796875	282.5745544433594
ENSSSAP00000002410.1	pep	Unknown	primary_assembly:Ssal_v3.1:1:90770740:90775980:1 gene:ENSSSAG00000001125.2 transcript:ENSSSAT00000002582.2 gene_biotype:protein_coding transcript_biotype:protein_coding description:ubiquinol-cytochrome c reductase core protein 2b [Source:ZFIN;Acc:ZDB-GENE-030131-1269]				17911.6	2	2	2	2	2	2	2	2	2	2	210.63636779785156	205.99774169921875	213.29315185546875	133.11512756347656	198.1723175048828	192.41726684570312	185.53567504882812	153.25929260253906	167.37767028808594	143.4125518798828
ENSSSAP00000002427.2;ENSSSAP00000002541.2;ENSSSAP00000002561.2;ENSSSAP00000002572.2;ENSSSAP00000002580.1;ENSSSAP00000002585.2;ENSSSAP00000065610.2;ENSSSAP00000065768.2;ENSSSAP00000065954.2;ENSSSAP00000065981.2;ENSSSAP00000066834.1;ENSSSAP00000067149.2;ENSSSAP00000067195.1;ENSSSAP00000078763.2;ENSSSAP00000078813.2;ENSSSAP00000079670.2;ENSSSAP00000079755.2;ENSSSAP00000079791.2;ENSSSAP00000079805.2;…	pep	Unknown	primary_assembly:Ssal_v3.1:3:59954765:59968838:-1 gene:ENSSSAG00000001230.2 transcript:ENSSSAT00000002599.2 gene_biotype:protein_coding transcript_biotype:protein_coding gene_symbol:tlk2 description:tousled-like kinase 2 [Source:NCBI gene;Acc:407732];primary_assembly:Ssal_v3.1:3:59954765:59974168:-1 gene:ENSSSAG00000001230.2 transcript:ENSSSAT00000002720.2 gene_biotype:protein_coding transcript_b…				81677.67;76291.33;85938.52;81145.08;78420.67;70545.2;85169.36;81481.42;81872.35;84732.79;81301.51;86579.48;63135.07;82699.33;79372.43;69332.41;76263.28;80336.87;77278.56;72842.47;74052.2;77926.04;81868.41;78583.69;75610;74451.63;73993.99;67866.25;80174.85;79610.98	1	1	1	1	1	1	0	1	1	1	95.9367	106.02062225341797	79.06888580322266	74.05699157714844	110.71104431152344	149.38412475585938	NaN	45.33152770996094	48.16238021850586	54.02481460571289
ENSSSAP00000002485.1	pep	Unknown	primary_assembly:Ssal_v3.1:3:80914669:81072626:1 gene:ENSSSAG00000001037.2 transcript:ENSSSAT00000002658.2 gene_biotype:protein_coding transcript_biotype:protein_coding				71083.6	29	27	29	27	33	32	32	31	28	27	1099.0233154296875	1224.882568359375	1275.91	1718.526611328125	1139.204345703125	1159.6368408203125	1343.021728515625	1413.7286376953125	920.7279052734375	1099.8004150390625
ENSSSAP00000002492.1	pep	Unknown	primary_assembly:Ssal_v3.1:2:53089497:53111079:-1 gene:ENSSSAG00000001278.2 transcript:ENSSSAT00000002665.2 gene_biotype:protein_coding transcript_biotype:protein_coding gene_symbol:xpo1a description:exportin 1 (CRM1 homolog, yeast) a [Source:ZFIN;Acc:ZDB-GENE-050309-201]				122987	39	39	36	36	33	34	28	37	35	38	602.6288452148438	602.775	574.302	571.1683349609375	543.5256958007812	591.568	414.9776306152344	538.41	560.8547973632812	555.5214233398438
ENSSSAP00000002526.2	pep	Unknown	primary_assembly:Ssal_v3.1:4:88811473:88857523:-1 gene:ENSSSAG00000001317.2 transcript:ENSSSAT00000002704.2 gene_biotype:protein_coding transcript_biotype:protein_coding				37818.4	1	1	0	1	0	0	1	0	1	0	65.82315063476562	64.93350219726562	NaN	107.95567321777344	NaN	60.706993103027344	220.96127319335938	59.051395416259766	81.49028015136719	NaN
ENSSSAP00000002552.2;ENSSSAP00000002620.2	pep	Unknown	primary_assembly:Ssal_v3.1:3:30402864:30424660:1 gene:ENSSSAG00000001063.2 transcript:ENSSSAT00000002732.2 gene_biotype:protein_coding transcript_biotype:protein_coding gene_symbol:dspa description:desmoplakin a [Source:ZFIN;Acc:ZDB-GENE-030131-2743];primary_assembly:Ssal_v3.1:3:30402843:30424660:1 gene:ENSSSAG00000001063.2 transcript:ENSSSAT00000002807.2 gene_biotype:protein_coding transcript_bi…				307003.82;310390.61	2	2	0	0	1	0	0	0	2	0	23.916677474975586	6.317143440246582	9.283733367919922	NaN	35.008052825927734	NaN	NaN	NaN	30.97801971435547	25.68182373046875
ENSSSAP00000002566.1;ENSSSAP00000002570.1;ENSSSAP00000002605.2;ENSSSAP00000044193.2	pep	Unknown	primary_assembly:Ssal_v3.1:3:72027659:72033875:-1 gene:ENSSSAG00000001298.2 transcript:ENSSSAT00000002752.2 gene_biotype:protein_coding transcript_biotype:protein_coding gene_symbol:bcat2 description:branched chain amino-acid transaminase 2, mitochondrial [Source:ZFIN;Acc:ZDB-GENE-040718-425];primary_assembly:Ssal_v3.1:3:72027659:72033095:-1 gene:ENSSSAG00000001298.2 transcript:ENSSSAT00000002757…				42973.65;40619.9;47069.36;45070.25	22	22	21	19	22	22	20	22	21	21	1177.17	1185.5531005859375	1153.02	988.5475463867188	1214.997802734375	1074.7669677734375	1031.17	1505.339111328125	1216.370849609375	1181.5135498046875
ENSSSAP00000002582.2;ENSSSAP00000002600.2;ENSSSAP00000002603.2;ENSSSAP00000002624.2;ENSSSAP00000002633.2;ENSSSAP00000002636.2;ENSSSAP00000002645.2;ENSSSAP00000086818.2;ENSSSAP00000086844.2	pep	Unknown	primary_assembly:Ssal_v3.1:11:65707479:65806362:1 gene:ENSSSAG00000000898.2 transcript:ENSSSAT00000002768.2 gene_biotype:protein_coding transcript_biotype:protein_coding gene_symbol:fcho2 description:FCH and mu domain containing endocytic adaptor 2 [Source:NCBI gene;Acc:553949];primary_assembly:Ssal_v3.1:11:65707523:65806362:1 gene:ENSSSAG00000000898.2 transcript:ENSSSAT00000002787.2 gene_biotype…				112399.8;114722.37;85627.14;115837.7;90379.33;117973.12;90584.7;88512.85;80367.91	5	4	4	2	2	4	0	1	5	5	58.11885070800781	45.84202194213867	44.191307067871094	48.013240814208984	48.61280059814453	52.02540588378906	73.15863037109375	37.330345153808594	50.44234848022461	55.8266
ENSSSAP00000002584.2;ENSSSAP00000002591.2;ENSSSAP00000002621.2;ENSSSAP00000002637.2	pep	Unknown	primary_assembly:Ssal_v3.1:3:73028261:73034801:-1 gene:ENSSSAG00000001177.2 transcript:ENSSSAT00000002770.2 gene_biotype:protein_coding transcript_biotype:protein_coding gene_symbol:ddx42 description:DEAD (Asp-Glu-Ala-Asp) box helicase 42 [Source:ZFIN;Acc:ZDB-GENE-050706-53];primary_assembly:Ssal_v3.1:3:73003751:73034801:-1 gene:ENSSSAG00000001177.2 transcript:ENSSSAT00000002777.2 gene_biotype:pr…				97934.9;111549.36;101232.76;101879.24	21	21	21	20	19	19	16	18	20	21	221.178	221.95201110839844	220.51165771484375	166.828	192.00045776367188	239.40042114257812	239.935	186.66180419921875	226.58	201.41661071777344
ENSSSAP00000002587.2;ENSSSAP00000011833.2	pep	Unknown	primary_assembly:Ssal_v3.1:6:21136307:21149137:-1 gene:ENSSSAG00000120156.1 transcript:ENSSSAT00000002773.2 gene_biotype:protein_coding transcript_biotype:protein_coding gene_symbol:jpt1b description:Jupiter microtubule associated homolog 1b [Source:ZFIN;Acc:ZDB-GENE-030131-2784];primary_assembly:Ssal_v3.1:6:21136266:21149137:-1 gene:ENSSSAG00000120156.1 transcript:ENSSSAT00000012614.2 gene_bioty…				21338.5;25564.43	1	1	1	1	1	1	1	1	1	1	99.27046966552734	115.08208465576172	165.19529724121094	79.3465	98.12307739257812	88.5874	164.72573852539062	116.15701293945312	105.85879516601562	103.80138397216797
ENSSSAP00000002634.2	pep	Unknown	primary_assembly:Ssal_v3.1:3:30402898:30424660:1 gene:ENSSSAG00000001063.2 transcript:ENSSSAT00000002822.2 gene_biotype:protein_coding transcript_biotype:protein_coding gene_symbol:dspa description:desmoplakin a [Source:ZFIN;Acc:ZDB-GENE-030131-2743]				258421	68	67	65	54	62	64	44	56	70	66	675.676	720.3764038085938	471.1683349609375	315.5614929199219	500.6283264160156	601.4448852539062	417.89398193359375	286.4276428222656	1023.4583740234375	740.884
ENSSSAP00000002641.2;ENSSSAP00000042255.2	pep	Unknown	primary_assembly:Ssal_v3.1:6:29802861:29810935:1 gene:ENSSSAG00000001373.2 transcript:ENSSSAT00000002829.2 gene_biotype:protein_coding transcript_biotype:protein_coding gene_symbol:hsd17b14 description:hydroxysteroid (17-beta) dehydrogenase 14 [Source:ZFIN;Acc:ZDB-GENE-040801-24];primary_assembly:Ssal_v3.1:3:72048841:72054884:-1 gene:ENSSSAG00000045459.2 transcript:ENSSSAT00000068756.2 gene_bioty…				28058.1;28074.14	13	12	12	11	12	12	11	11	11	11	572.668	572.6649169921875	665.8458251953125	627.374	437.7878723144531	682.5348510742188	560.3467407226562	700.2867431640625	594.041	698.1145629882812
ENSSSAP00000002642.2;ENSSSAP00000002670.2;ENSSSAP00000088674.2;ENSSSAP00000088688.2;ENSSSAP00000088709.1;ENSSSAP00000088784.2;ENSSSAP00000123661.1;ENSSSAP00000133852.1;ENSSSAP00000179835.1;ENSSSAP00000181144.1	pep	Unknown	primary_assembly:Ssal_v3.1:2:49743742:49835223:-1 gene:ENSSSAG00000001130.2 transcript:ENSSSAT00000002830.2 gene_biotype:protein_coding transcript_biotype:protein_coding gene_symbol:SOS1 description:SOS Ras/Rac guanine nucleotide exchange factor 1 [Source:HGNC Symbol;Acc:HGNC:11187];primary_assembly:Ssal_v3.1:2:49743742:49835223:-1 gene:ENSSSAG00000001130.2 transcript:ENSSSAT00000002867.2 gene_bi…				149342.74;151046.79;155200.22;153664.49;152252.92;131489.34;155585.76;139614.73;139387.39;141195.51	12	12	11	11	10	11	7	11	11	10	103.135	102.64381408691406	91.50543975830078	94.87022399902344	103.21277618408203	89.92338562011719	119.76543426513672	100.73867797851562	75.98136901855469	106.37837219238281
ENSSSAP00000002644.2;ENSSSAP00000002675.2;ENSSSAP00000002687.2;ENSSSAP00000156612.1	pep	Unknown	primary_assembly:Ssal_v3.1:3:50684628:50745426:1 gene:ENSSSAG00000121637.1 transcript:ENSSSAT00000002832.2 gene_biotype:protein_coding transcript_biotype:protein_coding gene_symbol:trpm4a description:transient receptor potential cation channel, subfamily M, member 4a [Source:ZFIN;Acc:ZDB-GENE-090302-3];primary_assembly:Ssal_v3.1:3:50684412:50757379:1 gene:ENSSSAG00000121637.1 transcript:ENSSSAT00…				142302.68;143427.02;144701.83;138431.61	1	1	0	1	1	1	0	1	1	1	80.59540557861328	71.8827	25.627910614013672	78.21575164794922	121.68507385253906	88.8261	NaN	45.723148345947266	79.00028991699219	93.53944396972656
ENSSSAP00000002651.2;ENSSSAP00000150854.1	pep	Unknown	primary_assembly:Ssal_v3.1:12:19789423:19801401:-1 gene:ENSSSAG00000001379.2 transcript:ENSSSAT00000002839.2 gene_biotype:protein_coding transcript_biotype:protein_coding gene_symbol:fam83fb description:family with sequence similarity 83 member Fb [Source:ZFIN;Acc:ZDB-GENE-041114-194];primary_assembly:Ssal_v3.1:2:67833512:67848866:1 gene:ENSSSAG00000115440.1 transcript:ENSSSAT00000197766.1 gene_b…				57012.05;56961.03	2	2	2	0	2	2	0	2	2	2	33.113956451416016	25.606639862060547	7.498055458068848	NaN	64.6297	74.1046	NaN	29.997817993164062	46.039554595947266	49.88694763183594
ENSSSAP00000002654.2;ENSSSAP00000002660.2;ENSSSAP00000054901.2;ENSSSAP00000054914.2	pep	Unknown	primary_assembly:Ssal_v3.1:1:123718711:123869362:-1 gene:ENSSSAG00000001353.2 transcript:ENSSSAT00000002842.2 gene_biotype:protein_coding transcript_biotype:protein_coding gene_symbol:dym description:dymeclin [Source:ZFIN;Acc:ZDB-GENE-091204-348];primary_assembly:Ssal_v3.1:1:123718711:123869362:-1 gene:ENSSSAG00000001353.2 transcript:ENSSSAT00000002848.2 gene_biotype:protein_coding transcript_bio…				75901.52;74197.68;69955.47;71453.23	1	1	1	0	1	1	0	0	1	1	56.75103759765625	60.60551452636719	57.49382781982422	53.11553192138672	65.02249145507812	54.77073287963867	NaN	68.35455322265625	55.88188552856445	35.71656036376953
ENSSSAP00000002711.2;ENSSSAP00000002716.2;ENSSSAP00000002717.2	pep	Unknown	primary_assembly:Ssal_v3.1:2:53137462:53152214:-1 gene:ENSSSAG00000001365.2 transcript:ENSSSAT00000002912.2 gene_biotype:protein_coding transcript_biotype:protein_coding gene_symbol:tcpd description:T-complex protein 1 subunit delta [Source:NCBI gene (formerly Entrezgene);Acc:100194981];primary_assembly:Ssal_v3.1:2:53137462:53152190:-1 gene:ENSSSAG00000001365.2 transcript:ENSSSAT00000002917.2 gen…				57814.4;57942.54;57383.96	3	3	2	2	3	3	3	3	3	2	278.15777587890625	261.301	375.124	252.00436401367188	297.68560791015625	169.17532348632812	168.11024475097656	228.21726989746094	215.1968536376953	184.90521240234375
ENSSSAP00000002712.2;ENSSSAP00000081144.2	pep	Unknown	primary_assembly:Ssal_v3.1:18:11188358:11192395:1 gene:ENSSSAG00000067375.2 transcript:ENSSSAT00000002913.2 gene_biotype:protein_coding transcript_biotype:protein_coding gene_symbol:epcam description:epithelial cell adhesion molecule [Source:ZFIN;Acc:ZDB-GENE-040426-2209];primary_assembly:Ssal_v3.1:18:11188517:11192382:1 gene:ENSSSAG00000067375.2 transcript:ENSSSAT00000114840.2 gene_biotype:prote…				36766.62;37664.84	18	18	15	14	19	19	18	17	18	17	4068.283935546875	3615.06	2904.59	1589.5086669921875	3862.684814453125	5292.51	2039.9373779296875	2298.620849609375	5335.88	3743.84
ENSSSAP00000002714.2;ENSSSAP00000002715.2;ENSSSAP00000037487.2	pep	Unknown	primary_assembly:Ssal_v3.1:5:21855733:21869412:1 gene:ENSSSAG00000042219.2 transcript:ENSSSAT00000002915.2 gene_biotype:protein_coding transcript_biotype:protein_coding description:SMYD family member 5 [Source:ZFIN;Acc:ZDB-GENE-040912-39];primary_assembly:Ssal_v3.1:5:21855570:21869412:1 gene:ENSSSAG00000042219.2 transcript:ENSSSAT00000002916.2 gene_biotype:protein_coding transcript_biotype:protei…				36577.21;45855.96;46847.4	1	1	1	1	1	1	1	1	1	1	79.46691131591797	96.99847412109375	82.92070007324219	55.677879333496094	72.21446990966797	73.63945007324219	175.65	61.537288665771484	68.58099365234375	70.84113311767578
ENSSSAP00000002718.2;ENSSSAP00000002730.2;ENSSSAP00000132410.1;ENSSSAP00000169403.1	pep	Unknown	primary_assembly:Ssal_v3.1:12:19334419:19339371:-1 gene:ENSSSAG00000001415.2 transcript:ENSSSAT00000002919.2 gene_biotype:protein_coding transcript_biotype:protein_coding gene_symbol:rps19bp1 description:ribosomal protein S19 binding protein 1 [Source:ZFIN;Acc:ZDB-GENE-110316-2];primary_assembly:Ssal_v3.1:2:68403647:68410238:1 gene:ENSSSAG00000097902.1 transcript:ENSSSAT00000002932.2 gene_biotype…				19222.97;17404.94;20105.07;21361.51	4	4	4	2	3	4	3	4	3	3	90.52051544189453	99.1074	77.17192840576172	60.74348831176758	129.99630737304688	88.37629699707031	211.94886779785156	71.07294464111328	105.08975219726562	104.01437377929688
ENSSSAP00000002720.2	pep	Unknown	primary_assembly:Ssal_v3.1:3:48881177:48950401:-1 gene:ENSSSAG00000001416.2 transcript:ENSSSAT00000002921.2 gene_biotype:protein_coding transcript_biotype:protein_coding				33488.8	9	8	8	8	9	9	7	9	9	9	199.56724548339844	191.5074005126953	198.734	218.52085876464844	207.04913330078125	215.8084716796875	168.2274627685547	212.7492218017578	196.36257934570312	199.90228271484375
ENSSSAP00000002721.2;ENSSSAP00000081109.2	pep	Unknown	primary_assembly:Ssal_v3.1:1:55173563:55176136:1 gene:ENSSSAG00000001412.2 transcript:ENSSSAT00000002922.2 gene_biotype:protein_coding transcript_biotype:protein_coding;primary_assembly:Ssal_v3.1:1:55173415:55176136:1 gene:ENSSSAG00000001412.2 transcript:ENSSSAT00000114804.2 gene_biotype:protein_coding transcript_biotype:protein_coding				35190.95;34869.47	17	16	14	14	21	18	20	16	16	16	14942.1	14899.8	13192.7	14535.1	20983.9	33430.5	25560.9	20287.1	17313.7	19685.3
ENSSSAP00000002727.2;ENSSSAP00000002744.2	pep	Unknown	primary_assembly:Ssal_v3.1:3:80814484:80826210:-1 gene:ENSSSAG00000001381.2 transcript:ENSSSAT00000002929.2 gene_biotype:protein_coding transcript_biotype:protein_coding gene_symbol:NUP85 description:nucleoporin 85 [Source:HGNC Symbol;Acc:HGNC:8734];primary_assembly:Ssal_v3.1:3:80814484:80826210:-1 gene:ENSSSAG00000001381.2 transcript:ENSSSAT00000002946.2 gene_biotype:protein_coding transcript_bi…				74593.96;73807.07	18	17	18	17	17	16	13	17	18	16	241.84461975097656	249.89385986328125	196.9033660888672	210.0259552001953	216.2222900390625	242.58395385742188	220.56617736816406	215.64328002929688	190.85707092285156	213.3778533935547
ENSSSAP00000002728.1;ENSSSAP00000131353.1;ENSSSAP00000159316.1	pep	Unknown	primary_assembly:Ssal_v3.1:1:55335998:55339177:1 gene:ENSSSAG00000101693.1 transcript:ENSSSAT00000002930.2 gene_biotype:protein_coding transcript_biotype:protein_coding gene_symbol:ZFP36L2 description:ZFP36 ring finger protein like 2 [Source:HGNC Symbol;Acc:HGNC:1108];primary_assembly:Ssal_v3.1:1:55288202:55340385:1 gene:ENSSSAG00000101693.1 transcript:ENSSSAT00000199169.1 gene_biotype:protein_co…				47801.16;44395.23;46476.56	3	3	3	2	2	3	2	1	3	3	74.19991302490234	82.5392	70.87858581542969	75.12062072753906	82.84065246582031	64.69012451171875	63.72364807128906	55.850311279296875	75.6775	53.90785217285156
ENSSSAP00000002740.2	pep	Unknown	primary_assembly:Ssal_v3.1:1:87596140:87657308:-1 gene:ENSSSAG00000001100.2 transcript:ENSSSAT00000002942.2 gene_biotype:protein_coding transcript_biotype:protein_coding				153445	2	1	2	3	2	0	0	1	1	1	32.61589813232422	49.72463607788086	29.00396728515625	37.172203063964844	30.87284278869629	21.18059539794922	NaN	40.79342269897461	28.81525230407715	28.766094207763672
ENSSSAP00000002759.2;ENSSSAP00000150495.1	pep	Unknown	primary_assembly:Ssal_v3.1:1:55812659:55815821:1 gene:ENSSSAG00000001433.2 transcript:ENSSSAT00000002961.2 gene_biotype:protein_coding transcript_biotype:protein_coding gene_symbol:COX7A2L description:cytochrome c oxidase subunit 7A2 like [Source:HGNC Symbol;Acc:HGNC:2289];primary_assembly:Ssal_v3.1:1:55809959:55815821:1 gene:ENSSSAG00000001433.2 transcript:ENSSSAT00000181504.1 gene_biotype:prote…				12838.14;12632.1	2	2	1	2	2	0	2	2	2	2	70.48979949951172	28.634912490844727	30.61001968383789	91.96654510498047	65.72098541259766	NaN	106.3577880859375	125.44023132324219	43.78835678100586	44.50297546386719
ENSSSAP00000002776.1;ENSSSAP00000123218.1	pep	Unknown	primary_assembly:Ssal_v3.1:1:55999124:56003076:1 gene:ENSSSAG00000001448.2 transcript:ENSSSAT00000002983.2 gene_biotype:protein_coding transcript_biotype:protein_coding gene_symbol:wu:fj16a03 description:wu:fj16a03 [Source:ZFIN;Acc:ZDB-GENE-030131-7415];primary_assembly:Ssal_v3.1:1:55999124:56003076:1 gene:ENSSSAG00000001448.2 transcript:ENSSSAT00000243090.1 gene_biotype:protein_coding transcript…				13106.24;15420.74	2	1	1	2	2	1	2	1	1	1	2275.36	1855.0870361328125	2313.39	5304.94	1967.2054443359375	1598.69	3774.041748046875	3109.47	1538.28	1530.09
ENSSSAP00000002795.2;ENSSSAP00000002802.2;ENSSSAP00000139919.1;ENSSSAP00000145554.1;ENSSSAP00000179355.1	pep	Unknown	primary_assembly:Ssal_v3.1:2:69589882:69605418:1 gene:ENSSSAG00000001463.2 transcript:ENSSSAT00000003005.2 gene_biotype:protein_coding transcript_biotype:protein_coding;primary_assembly:Ssal_v3.1:2:69593681:69605418:1 gene:ENSSSAG00000001463.2 transcript:ENSSSAT00000003011.2 gene_biotype:protein_coding transcript_biotype:protein_coding;primary_assembly:Ssal_v3.1:9:149258221:149273475:-1 gene:ENSS…				33733.8;34625.79;34568.8;33651.65;36210.75	1	1	1	1	0	0	0	1	0	0	22.70229721069336	34.16029739379883	39.28141403198242	73.30182647705078	NaN	NaN	NaN	46.43855285644531	NaN	NaN
ENSSSAP00000002806.2;ENSSSAP00000002834.2;ENSSSAP00000116949.2;ENSSSAP00000116976.2;ENSSSAP00000121132.2;ENSSSAP00000121761.1;ENSSSAP00000146692.1	pep	Unknown	primary_assembly:Ssal_v3.1:4:67839331:67867972:-1 gene:ENSSSAG00000116155.1 transcript:ENSSSAT00000003016.2 gene_biotype:protein_coding transcript_biotype:protein_coding description:cullin 5b [Source:ZFIN;Acc:ZDB-GENE-091113-45];primary_assembly:Ssal_v3.1:4:67839905:67868805:-1 gene:ENSSSAG00000116155.1 transcript:ENSSSAT00000003044.2 gene_biotype:protein_coding transcript_biotype:protein_coding …				90250.36;88839.79;90164.31;92135.43;93535.17;86431.04;90978.22	24	23	23	22	22	23	19	23	21	22	293.314	289.5771179199219	272.52593994140625	334.13677978515625	270.916	323.1947021484375	366.37054443359375	358.3926696777344	288.962	277.93316650390625
ENSSSAP00000002819.2;ENSSSAP00000116954.2;ENSSSAP00000116960.1;ENSSSAP00000121610.1;ENSSSAP00000125556.1;ENSSSAP00000146899.1;ENSSSAP00000176934.1	pep	Unknown	primary_assembly:Ssal_v3.1:13:65979905:66034729:1 gene:ENSSSAG00000121221.1 transcript:ENSSSAT00000003029.2 gene_biotype:protein_coding transcript_biotype:protein_coding description:cullin 5b [Source:ZFIN;Acc:ZDB-GENE-091113-45];primary_assembly:Ssal_v3.1:13:65980379:66034729:1 gene:ENSSSAG00000121221.1 transcript:ENSSSAT00000152151.2 gene_biotype:protein_coding transcript_biotype:protein_coding …				93183.74;91541.81;94611.47;91638.05;95495.32;90916.31;90864.13	0	2	2	2	2	0	0	0	0	2	57.90229797363281	74.4627	55.34013748168945	64.50090789794922	63.83773422241211	87.64383697509766	72.63188171386719	47.13919448852539	52.95543670654297	40.264854431152344
ENSSSAP00000002820.2	pep	Unknown	primary_assembly:Ssal_v3.1:3:50769330:50856562:1 gene:ENSSSAG00000001367.2 transcript:ENSSSAT00000003030.2 gene_biotype:protein_coding transcript_biotype:protein_coding gene_symbol:trpm4a description:transient receptor potential cation channel, subfamily M, member 4a [Source:ZFIN;Acc:ZDB-GENE-090302-3]				143694	28	28	22	26	27	26	9	23	27	27	365.658	382.2986145019531	186.2797088623047	339.4326477050781	370.08	377.877	213.24868774414062	300.9805603027344	345.0774841308594	343.8262634277344
ENSSSAP00000002839.2	pep	Unknown	primary_assembly:Ssal_v3.1:12:17871517:17881365:-1 gene:ENSSSAG00000001473.2 transcript:ENSSSAT00000003049.2 gene_biotype:protein_coding transcript_biotype:protein_coding gene_symbol:GOT1 description:glutamic-oxaloacetic transaminase 1 [Source:HGNC Symbol;Acc:HGNC:4432]				46166.8	18	18	18	18	18	18	16	18	18	18	1155.88	1152.1212158203125	938.5633544921875	1279.9085693359375	1143.1571044921875	986.3922729492188	1176.275146484375	970.927	1055.119384765625	1140.715087890625
ENSSSAP00000002847.2;ENSSSAP00000145022.1;ENSSSAP00000169858.1	pep	Unknown	primary_assembly:Ssal_v3.1:5:1501335:1539140:-1 gene:ENSSSAG00000001480.2 transcript:ENSSSAT00000003058.2 gene_biotype:protein_coding transcript_biotype:protein_coding gene_symbol:abcb7 description:ATP-binding cassette, sub-family B (MDR/TAP), member 7 [Source:ZFIN;Acc:ZDB-GENE-050517-10];primary_assembly:Ssal_v3.1:5:1501335:1539143:-1 gene:ENSSSAG00000001480.2 transcript:ENSSSAT00000191935.1 gen…				82041.45;88245.04;83541.16	12	13	13	12	12	15	11	14	12	13	243.05699157714844	269.9295959472656	264.85345458984375	215.49075317382812	254.4322052001953	283.0142517089844	298.7379150390625	245.89889526367188	260.8062438964844	263.17596435546875
ENSSSAP00000002868.1;ENSSSAP00000143412.1	pep	Unknown	primary_assembly:Ssal_v3.1:3:50892800:50903039:1 gene:ENSSSAG00000083323.1 transcript:ENSSSAT00000003079.2 gene_biotype:protein_coding transcript_biotype:protein_coding gene_symbol:nosip description:nitric oxide synthase interacting protein [Source:NCBI gene;Acc:492793];primary_assembly:Ssal_v3.1:3:50893623:50903039:1 gene:ENSSSAG00000083323.1 transcript:ENSSSAT00000254479.1 gene_biotype:protein_…				34447.51;33593.46	9	9	9	9	9	9	8	9	9	9	119.16378021240234	133.9176025390625	122.31177520751953	72.28870391845703	104.47496032714844	134.60934448242188	126.42259979248047	100.40062713623047	120.38066864013672	111.70062255859375
ENSSSAP00000002870.2;ENSSSAP00000002913.2;ENSSSAP00000010721.2;ENSSSAP00000038437.2	pep	Unknown	primary_assembly:Ssal_v3.1:3:92055420:92088375:1 gene:ENSSSAG00000001351.2 transcript:ENSSSAT00000003081.2 gene_biotype:protein_coding transcript_biotype:protein_coding;primary_assembly:Ssal_v3.1:3:92055144:92088375:1 gene:ENSSSAG00000001351.2 transcript:ENSSSAT00000003126.2 gene_biotype:protein_coding transcript_biotype:protein_coding;primary_assembly:Ssal_v3.1:3:92052837:92088375:1 gene:ENSSSAG…				67252.13;67493.36;68060.06;73352.1	10	9	1	11	12	2	13	13	7	10	68.79969024658203	81.95606231689453	9.197541236877441	101.44276428222656	134.5418701171875	28.960519790649414	173.12054443359375	202.86973571777344	66.98623657226562	78.32382202148438
ENSSSAP00000002893.1	pep	Unknown	primary_assembly:Ssal_v3.1:1:91279804:91291571:-1 gene:ENSSSAG00000001501.2 transcript:ENSSSAT00000003104.2 gene_biotype:protein_coding transcript_biotype:protein_coding				49082.3	3	3	3	3	3	3	2	3	3	3	78.99254608154297	81.21495819091797	58.09370422363281	75.19873809814453	97.09978485107422	80.07964324951172	89.9659	92.95336151123047	54.18766403198242	72.91175842285156
ENSSSAP00000002925.2;ENSSSAP00000002975.2;ENSSSAP00000002983.2;ENSSSAP00000002993.2;ENSSSAP00000003019.2;ENSSSAP00000098264.2	pep	Unknown	primary_assembly:Ssal_v3.1:28:20788428:20816729:1 gene:ENSSSAG00000001368.2 transcript:ENSSSAT00000003138.2 gene_biotype:protein_coding transcript_biotype:protein_coding gene_symbol:adss2 description:adenylosuccinate synthase 2 [Source:NCBI gene;Acc:550502];primary_assembly:Ssal_v3.1:28:20788781:20816729:1 gene:ENSSSAG00000001368.2 transcript:ENSSSAT00000003188.2 gene_biotype:protein_coding trans…				51197.46;51428.59;48766.66;50709.72;51489.7;58005.35	11	11	11	12	12	12	10	12	12	12	234.10557556152344	238.52992248535156	193.019	271.5094909667969	314.6207275390625	324.4664306640625	337.3455505371094	291.78863525390625	285.9307861328125	314.507
ENSSSAP00000002936.2;ENSSSAP00000002941.2	pep	Unknown	primary_assembly:Ssal_v3.1:5:819217:821676:-1 gene:ENSSSAG00000001507.2 transcript:ENSSSAT00000003149.2 gene_biotype:protein_coding transcript_biotype:protein_coding;primary_assembly:Ssal_v3.1:5:819192:821676:-1 gene:ENSSSAG00000001507.2 transcript:ENSSSAT00000003154.2 gene_biotype:protein_coding transcript_biotype:protein_coding				13147.76;12326.78	1	1	1	1	1	1	1	1	1	1	61.61909866333008	85.34262084960938	57.362266540527344	45.972755432128906	62.490230560302734	43.93191146850586	126.9260025024414	59.163509368896484	67.15177917480469	54.12063980102539
ENSSSAP00000002939.2	pep	Unknown	primary_assembly:Ssal_v3.1:11:97002176:97004206:1 gene:ENSSSAG00000001517.2 transcript:ENSSSAT00000003152.2 gene_biotype:protein_coding transcript_biotype:protein_coding				11666.6	1	1	0	1	0	1	0	0	0	1	33.668636322021484	33.52866744995117	NaN	33.30445861816406	NaN	43.23925018310547	NaN	NaN	28.349958419799805	50.22441482543945
ENSSSAP00000002969.2	pep	Unknown	primary_assembly:Ssal_v3.1:2:62375828:62400648:1 gene:ENSSSAG00000001366.2 transcript:ENSSSAT00000003182.2 gene_biotype:protein_coding transcript_biotype:protein_coding				133163	41	41	40	40	41	38	35	41	40	41	708.2063598632812	685.7240600585938	664.4783935546875	623.3612060546875	652.6724853515625	641.074	533.7318115234375	657.6889038085938	686.1521606445312	602.2657470703125
ENSSSAP00000002989.1	pep	Unknown	primary_assembly:Ssal_v3.1:3:34562958:34629858:-1 gene:ENSSSAG00000000928.2 transcript:ENSSSAT00000003202.2 gene_biotype:protein_coding transcript_biotype:protein_coding				153468	4	5	5	3	4	5	4	4	4	4	67.45523071289062	64.17460632324219	63.26935577392578	90.41897583007812	65.51666259765625	85.23123168945312	81.75601196289062	75.92772674560547	78.59939575195312	59.4164
ENSSSAP00000002996.2;ENSSSAP00000182370.1	pep	Unknown	primary_assembly:Ssal_v3.1:1:33248726:33309768:-1 gene:ENSSSAG00000000890.2 transcript:ENSSSAT00000003210.2 gene_biotype:protein_coding transcript_biotype:protein_coding gene_symbol:AQR description:aquarius intron-binding spliceosomal factor [Source:HGNC Symbol;Acc:HGNC:29513];primary_assembly:Ssal_v3.1:1:33245138:33315856:-1 gene:ENSSSAG00000000890.2 transcript:ENSSSAT00000197197.1 gene_biotype:…				169549.52;171577.73	56	50	52	46	51	50	42	51	50	50	479.65	523.8897094726562	493.5943603515625	478.82208251953125	523.156	614.0972290039062	611.4971923828125	470.6434631347656	517.4493408203125	495.12628173828125
ENSSSAP00000003027.2;ENSSSAP00000003141.2;ENSSSAP00000003149.2;ENSSSAP00000003160.2;ENSSSAP00000003186.2;ENSSSAP00000003191.2;ENSSSAP00000003248.2	pep	Unknown	primary_assembly:Ssal_v3.1:3:59969796:59993137:-1 gene:ENSSSAG00000001418.2 transcript:ENSSSAT00000003242.2 gene_biotype:protein_coding transcript_biotype:protein_coding gene_symbol:itgb3a description:integrin beta 3a [Source:ZFIN;Acc:ZDB-GENE-071207-1];primary_assembly:Ssal_v3.1:3:59969796:59993003:-1 gene:ENSSSAG00000001418.2 transcript:ENSSSAT00000003358.2 gene_biotype:protein_coding transcrip…				89527.85;87759.82;87442.24;86174.8;89378.61;87232.2;87587.68	8	8	10	8	10	11	10	9	11	7	828.4201049804688	729.9094848632812	697.8450317382812	691.0741577148438	685.2181396484375	1086.83	713.0650024414062	605.6141357421875	1406.2349853515625	857.5227661132812
ENSSSAP00000003038.1	pep	Unknown	primary_assembly:Ssal_v3.1:4:40518720:40532509:1 gene:ENSSSAG00000001260.2 transcript:ENSSSAT00000003254.2 gene_biotype:protein_coding transcript_biotype:protein_coding gene_symbol:rps6ka3a description:ribosomal protein S6 kinase a, polypeptide 3a [Source:ZFIN;Acc:ZDB-GENE-030219-119]				82741.7	34	34	33	30	32	35	30	31	32	32	764.048	760.8330688476562	704.2796630859375	619.209	773.1417846679688	862.6129760742188	680.416	797.2814331054688	787.5787963867188	845.0933227539062
ENSSSAP00000003042.2;ENSSSAP00000003050.2;ENSSSAP00000003055.2;ENSSSAP00000036580.2;ENSSSAP00000036635.2;ENSSSAP00000154639.1;ENSSSAP00000168066.1	pep	Unknown	primary_assembly:Ssal_v3.1:1:91348329:91360731:-1 gene:ENSSSAG00000001532.2 transcript:ENSSSAT00000003258.2 gene_biotype:protein_coding transcript_biotype:protein_coding gene_symbol:WIPI1 description:WD repeat domain, phosphoinositide interacting 1 [Source:HGNC Symbol;Acc:HGNC:25471];primary_assembly:Ssal_v3.1:1:91349220:91360549:-1 gene:ENSSSAG00000001532.2 transcript:ENSSSAT00000003266.2 gene_b…				47604.87;45354.5;42200.88;47635.71;48216.02;50602.9;48956.95	1	1	1	1	1	0	0	1	0	1	15.834539413452148	15.74630355834961	21.785316467285156	41.581748962402344	9.803128242492676	13.217022895812988	NaN	22.84477424621582	NaN	14.175244331359863
ENSSSAP00000003046.2;ENSSSAP00000099953.1;ENSSSAP00000099954.1;ENSSSAP00000139466.1	pep	Unknown	primary_assembly:Ssal_v3.1:1:97526714:97584927:1 gene:ENSSSAG00000001566.2 transcript:ENSSSAT00000003262.2 gene_biotype:protein_coding transcript_biotype:protein_coding;primary_assembly:Ssal_v3.1:28:21088504:21154376:1 gene:ENSSSAG00000074354.2 transcript:ENSSSAT00000134442.2 gene_biotype:protein_coding transcript_biotype:protein_coding gene_symbol:cep170 description:centrosomal protein 170Aa [So…				94723.47;171061.32;169139.32;171126.69	0	0	1	0	0	0	0	0	0	0	NaN	12.398877143859863	15.829891204833984	NaN	NaN	NaN	NaN	NaN	NaN	NaN
ENSSSAP00000003073.2;ENSSSAP00000003078.2;ENSSSAP00000003081.2;ENSSSAP00000146779.1	pep	Unknown	primary_assembly:Ssal_v3.1:6:18938334:19171231:1 gene:ENSSSAG00000092810.1 transcript:ENSSSAT00000003290.2 gene_biotype:protein_coding transcript_biotype:protein_coding;primary_assembly:Ssal_v3.1:3:82775558:83025372:-1 gene:ENSSSAG00000001576.2 transcript:ENSSSAT00000003295.2 gene_biotype:protein_coding transcript_biotype:protein_coding;primary_assembly:Ssal_v3.1:3:82775558:83025372:-1 gene:ENSSS…				43089.94;43791.14;43089.94;41815.88	6	6	5	6	4	5	5	6	4	5	46.63606262207031	45.89932632446289	66.61495971679688	137.7469482421875	43.42314910888672	58.35972213745117	63.782188415527344	60.302433013916016	31.103500366210938	42.681766510009766
ENSSSAP00000003094.2	pep	Unknown	primary_assembly:Ssal_v3.1:3:30438075:30514362:1 gene:ENSSSAG00000001460.2 transcript:ENSSSAT00000003311.2 gene_biotype:protein_coding transcript_biotype:protein_coding gene_symbol:TNS3 description:tensin 3 [Source:HGNC Symbol;Acc:HGNC:21616]				95055.7	1	0	0	0	0	0	1	0	0	0	62.00452423095703	82.10363006591797	NaN	NaN	96.4637	NaN	224.63629150390625	NaN	35.91917037963867	NaN
ENSSSAP00000003096.2;ENSSSAP00000003100.2	pep	Unknown	primary_assembly:Ssal_v3.1:1:97816210:97864040:1 gene:ENSSSAG00000001582.2 transcript:ENSSSAT00000003313.2 gene_biotype:protein_coding transcript_biotype:protein_coding;primary_assembly:Ssal_v3.1:1:97816540:97875000:1 gene:ENSSSAG00000001582.2 transcript:ENSSSAT00000003317.2 gene_biotype:protein_coding transcript_biotype:protein_coding				39306.53;42552.11	1	1	1	1	1	0	0	1	1	1	88.2872	111.02764129638672	109.99700164794922	144.381	75.28146362304688	NaN	NaN	153.48765563964844	94.7351	141.74005126953125
ENSSSAP00000003097.2	pep	Unknown	primary_assembly:Ssal_v3.1:3:51245605:51253422:-1 gene:ENSSSAG00000104291.1 transcript:ENSSSAT00000003314.2 gene_biotype:protein_coding transcript_biotype:protein_coding				63157.3	9	9	7	7	7	9	3	7	8	9	139.24554443359375	159.10240173339844	128.1334228515625	74.00688171386719	86.9396	235.91159057617188	78.38091278076172	99.6794	136.29104614257812	189.39332580566406
ENSSSAP00000003102.2	pep	Unknown	primary_assembly:Ssal_v3.1:3:75036166:75049461:-1 gene:ENSSSAG00000121914.1 transcript:ENSSSAT00000003319.2 gene_biotype:protein_coding transcript_biotype:protein_coding gene_symbol:carm1 description:coactivator-associated arginine methyltransferase 1 [Source:NCBI gene;Acc:445251]				64265	1	1	1	1	1	1	0	1	1	1	43.528228759765625	82.59086608886719	67.59795379638672	46.36625671386719	86.12370300292969	66.72005462646484	NaN	40.12382507324219	72.9825	46.937870025634766
ENSSSAP00000003125.2;ENSSSAP00000003162.2;ENSSSAP00000003225.1;ENSSSAP00000003229.2;ENSSSAP00000130635.1;ENSSSAP00000172361.1;ENSSSAP00000182503.1	pep	Unknown	primary_assembly:Ssal_v3.1:1:82010108:82117668:-1 gene:ENSSSAG00000000914.2 transcript:ENSSSAT00000003342.2 gene_biotype:protein_coding transcript_biotype:protein_coding;primary_assembly:Ssal_v3.1:1:82020531:82117668:-1 gene:ENSSSAG00000000914.2 transcript:ENSSSAT00000003382.2 gene_biotype:protein_coding transcript_biotype:protein_coding;primary_assembly:Ssal_v3.1:1:82000725:82097993:-1 gene:ENSS…				189450.88;186880.04;155518.95;156217.46;188769.95;186405.29;190362.84	0	1	1	1	0	1	0	0	0	0	5.677306175231934	2.29927	9.006208419799805	4.845973014831543	NaN	5.171018600463867	NaN	NaN	7.003011226654053	NaN
ENSSSAP00000003130.2;ENSSSAP00000003148.2	pep	Unknown	primary_assembly:Ssal_v3.1:4:56375139:56402385:-1 gene:ENSSSAG00000000892.2 transcript:ENSSSAT00000003347.2 gene_biotype:protein_coding transcript_biotype:protein_coding gene_symbol:cltca description:clathrin, heavy chain a (Hc) [Source:ZFIN;Acc:ZDB-GENE-030131-2299];primary_assembly:Ssal_v3.1:4:56374929:56402385:-1 gene:ENSSSAG00000000892.2 transcript:ENSSSAT00000003364.2 gene_biotype:protein_co…				187758.56;186104.66	4	4	4	4	5	5	5	4	4	4	231.342	248.23252868652344	304.877	254.3349151611328	162.59271240234375	199.422	124.10078430175781	217.57858276367188	241.32672119140625	227.691
ENSSSAP00000003134.2;ENSSSAP00000032648.2;ENSSSAP00000032700.1;ENSSSAP00000135942.1;ENSSSAP00000137921.1;ENSSSAP00000153445.1;ENSSSAP00000156729.1	pep	Unknown	primary_assembly:Ssal_v3.1:3:91527344:91532690:1 gene:ENSSSAG00000040849.2 transcript:ENSSSAT00000003351.2 gene_biotype:protein_coding transcript_biotype:protein_coding;primary_assembly:Ssal_v3.1:3:91515824:91521221:1 gene:ENSSSAG00000040849.2 transcript:ENSSSAT00000058113.2 gene_biotype:protein_coding transcript_biotype:protein_coding;primary_assembly:Ssal_v3.1:3:91515051:91521991:1 gene:ENSSSAG…				19350.99;25233;19307.96;19902.64;19902.64;19902.64;33031.49	0	0	0	0	0	0	2	0	0	0	NaN	NaN	NaN	NaN	NaN	NaN	213.67190551757812	NaN	NaN	NaN
ENSSSAP00000003147.2	pep	Unknown	primary_assembly:Ssal_v3.1:3:51259253:51327296:-1 gene:ENSSSAG00000001599.2 transcript:ENSSSAT00000003365.2 gene_biotype:protein_coding transcript_biotype:protein_coding gene_symbol:fus description:FUS RNA binding protein [Source:ZFIN;Acc:ZDB-GENE-040426-1010]				50600.8	4	4	4	3	3	3	2	4	4	4	512.9044189453125	464.9524841308594	504.4518127441406	447.48797607421875	423.0447692871094	521.2921142578125	735.2669067382812	491.0361022949219	507.8276062011719	501.2376403808594
ENSSSAP00000003164.2;ENSSSAP00000176502.1	pep	Unknown	primary_assembly:Ssal_v3.1:12:14852945:14878456:1 gene:ENSSSAG00000120073.1 transcript:ENSSSAT00000003384.2 gene_biotype:protein_coding transcript_biotype:protein_coding;primary_assembly:Ssal_v3.1:12:14829861:14878456:1 gene:ENSSSAG00000120073.1 transcript:ENSSSAT00000245143.1 gene_biotype:protein_coding transcript_biotype:protein_coding				61238.2;63823.14	8	8	7	5	9	9	7	8	8	8	256.34881591796875	291.9674987792969	270.87274169921875	162.72364807128906	250.3693084716797	246.18336486816406	295.56	178.42208862304688	275.73382568359375	218.18496704101562
ENSSSAP00000003176.1;ENSSSAP00000003179.1;ENSSSAP00000003181.1;ENSSSAP00000123996.1;ENSSSAP00000146726.1	pep	Unknown	primary_assembly:Ssal_v3.1:3:75061884:75067703:1 gene:ENSSSAG00000001612.2 transcript:ENSSSAT00000003398.2 gene_biotype:protein_coding transcript_biotype:protein_coding gene_symbol:clpp description:caseinolytic mitochondrial matrix peptidase proteolytic subunit [Source:ZFIN;Acc:ZDB-GENE-030131-7860];primary_assembly:Ssal_v3.1:3:75063036:75067703:1 gene:ENSSSAG00000001612.2 transcript:ENSSSAT00000…				28746.11;28897.14;22161.32;31591.48;22026.12	6	6	6	6	6	6	6	6	6	6	284.3401794433594	299.4483947753906	284.8865966796875	303.67889404296875	297.2525939941406	179.69725036621094	316.16302490234375	297.4476623535156	266.0171813964844	205.23484802246094
ENSSSAP00000003199.2;ENSSSAP00000003214.2;ENSSSAP00000003222.2;ENSSSAP00000003230.2;ENSSSAP00000003235.2;ENSSSAP00000003263.2;ENSSSAP00000003267.1;ENSSSAP00000094661.2;ENSSSAP00000094850.2;ENSSSAP00000094875.2;ENSSSAP00000094892.2;ENSSSAP00000094899.1;ENSSSAP00000094904.1;ENSSSAP00000094913.2;ENSSSAP00000094920.2;ENSSSAP00000094932.1;ENSSSAP00000094937.1	pep	Unknown	primary_assembly:Ssal_v3.1:3:51338064:51354114:-1 gene:ENSSSAG00000001624.2 transcript:ENSSSAT00000003428.2 gene_biotype:protein_coding transcript_biotype:protein_coding gene_symbol:kat8 description:K(lysine) acetyltransferase 8 [Source:ZFIN;Acc:ZDB-GENE-030131-7510];primary_assembly:Ssal_v3.1:3:51338064:51359206:-1 gene:ENSSSAG00000001624.2 transcript:ENSSSAT00000003442.2 gene_biotype:protein_co…				56075.49;54259.52;52607.75;55693.07;52168.26;51445.67;57218.59;53274.52;43489.09;53392.64;55538.5;56272.69;57310.77;55400.51;46210.94;47295.31;50001.43	3	2	3	2	3	2	1	2	3	3	41.239986419677734	38.872135162353516	27.478147506713867	35.807	42.560245513916016	43.97638702392578	52.11512756347656	34.12435531616211	41.078617095947266	33.40083694458008
ENSSSAP00000003200.2;ENSSSAP00000003237.2;ENSSSAP00000003245.2;ENSSSAP00000003249.2;ENSSSAP00000003256.2;ENSSSAP00000003271.1;ENSSSAP00000003281.2;ENSSSAP00000003289.1;ENSSSAP00000083664.2;ENSSSAP00000083672.2;ENSSSAP00000083681.2;ENSSSAP00000083687.2	pep	Unknown	primary_assembly:Ssal_v3.1:3:66296611:66303001:-1 gene:ENSSSAG00000001594.2 transcript:ENSSSAT00000003427.2 gene_biotype:protein_coding transcript_biotype:protein_coding gene_symbol:pick1 description:PRKCA-binding protein [Source:NCBI gene (formerly Entrezgene);Acc:100195394];primary_assembly:Ssal_v3.1:6:35527957:35538835:1 gene:ENSSSAG00000068227.2 transcript:ENSSSAT00000003465.2 gene_biotype:pr…				47270.48;44929.43;46434.07;46636.68;48101.05;46212.89;42936.97;46155.7;49028.53;46906.83;43149.52;44486.09	1	1	1	1	1	1	0	1	1	1	80.48843383789062	81.4865	69.56404113769531	84.84064483642578	106.96296691894531	81.92953491210938	NaN	89.6709	78.3146	87.64508819580078
ENSSSAP00000003216.2;ENSSSAP00000003226.2	pep	Unknown	primary_assembly:Ssal_v3.1:3:74891575:74907907:-1 gene:ENSSSAG00000001493.2 transcript:ENSSSAT00000003444.2 gene_biotype:protein_coding transcript_biotype:protein_coding;primary_assembly:Ssal_v3.1:3:74891588:74907742:-1 gene:ENSSSAG00000001493.2 transcript:ENSSSAT00000003454.2 gene_biotype:protein_coding transcript_biotype:protein_coding				62486.11;64083.96	33	33	33	31	28	30	24	27	32	31	751.294	755.064	725.279	607.835	741.9393310546875	775.733	626.103	623.1842041015625	680.7455444335938	682.1141357421875
ENSSSAP00000003243.1;ENSSSAP00000003304.2;ENSSSAP00000022857.2;ENSSSAP00000028689.2;ENSSSAP00000029744.2;ENSSSAP00000030028.1;ENSSSAP00000125088.1;ENSSSAP00000164081.1;ENSSSAP00000165534.1;ENSSSAP00000172158.1;ENSSSAP00000175038.1	pep	Unknown	primary_assembly:Ssal_v3.1:3:75092681:75092983:-1 gene:ENSSSAG00000001641.2 transcript:ENSSSAT00000003471.2 gene_biotype:IG_V_gene transcript_biotype:IG_V_gene;primary_assembly:Ssal_v3.1:CAJNNT020002167.1:36107:36718:1 gene:ENSSSAG00000001720.2 transcript:ENSSSAT00000003533.2 gene_biotype:protein_coding transcript_biotype:protein_coding;primary_assembly:Ssal_v3.1:6:26054665:26054968:1 gene:ENSSSA…				10944.2;13868.57;10068.36;11458.79;9525.58;11518.75;11356.64;11702.14;11488.89;11696.18;11488.89	2	2	0	2	2	1	2	1	2	1	312.9735107421875	342.45123291015625	56.351253509521484	295.40081787109375	233.75643920898438	40.287689208984375	246.58384704589844	61.8016	163.98968505859375	54.0192
ENSSSAP00000003246.2;ENSSSAP00000003319.2;ENSSSAP00000003325.2;ENSSSAP00000003338.2;ENSSSAP00000083058.2	pep	Unknown	primary_assembly:Ssal_v3.1:1:155312429:155376893:-1 gene:ENSSSAG00000001451.2 transcript:ENSSSAT00000003474.2 gene_biotype:protein_coding transcript_biotype:protein_coding gene_symbol:tnpo1 description:transportin 1 [Source:ZFIN;Acc:ZDB-GENE-080819-1];primary_assembly:Ssal_v3.1:1:155313288:155361582:-1 gene:ENSSSAG00000001451.2 transcript:ENSSSAT00000003548.2 gene_biotype:protein_coding transcrip…				103344.64;94750.99;103066.17;104044.13;100377.69	9	9	9	9	6	10	4	8	8	9	141.8922576904297	171.91392517089844	164.15773010253906	139.47825622558594	119.62804412841797	107.08735656738281	217.30014038085938	96.24453735351562	144.5599822998047	116.91546630859375
ENSSSAP00000003265.2;ENSSSAP00000009100.2;ENSSSAP00000042948.1;ENSSSAP00000172201.1	pep	Unknown	primary_assembly:Ssal_v3.1:3:80798329:80800032:-1 gene:ENSSSAG00000117307.1 transcript:ENSSSAT00000003493.2 gene_biotype:protein_coding transcript_biotype:protein_coding gene_symbol:MRPS7 description:mitochondrial ribosomal protein S7 [Source:HGNC Symbol;Acc:HGNC:14499];primary_assembly:Ssal_v3.1:3:80798329:80800352:-1 gene:ENSSSAG00000117307.1 transcript:ENSSSAT00000009718.2 gene_biotype:protein…				25598.92;25467.72;26876.3;26863.35	4	5	4	4	4	4	4	5	4	5	224.61541748046875	206.6751251220703	180.02198791503906	160.53053283691406	203.9904022216797	221.3257293701172	209.11917114257812	144.281	194.16067504882812	153.75807189941406
ENSSSAP00000003297.2;ENSSSAP00000003310.2;ENSSSAP00000008793.2;ENSSSAP00000008862.2;ENSSSAP00000121665.1;ENSSSAP00000147036.1	pep	Unknown	primary_assembly:Ssal_v3.1:6:4880553:4903323:-1 gene:ENSSSAG00000004112.2 transcript:ENSSSAT00000003526.2 gene_biotype:protein_coding transcript_biotype:protein_coding gene_symbol:scpep1 description:serine carboxypeptidase 1 [Source:ZFIN;Acc:ZDB-GENE-040426-890];primary_assembly:Ssal_v3.1:6:4880553:4903158:-1 gene:ENSSSAG00000004112.2 transcript:ENSSSAT00000003539.2 gene_biotype:protein_coding tr…				47656.1;48484;48504.96;47464.88;50124.97;48533.26	10	10	10	9	6	10	6	10	8	8	293.8346862792969	322.996	630.6907348632812	410.8654479980469	290.7586669921875	606.3844604492188	359.8713073730469	443.51177978515625	320.6194152832031	295.5499267578125
ENSSSAP00000003329.2	pep	Unknown	primary_assembly:Ssal_v3.1:6:30296487:30316918:-1 gene:ENSSSAG00000001685.2 transcript:ENSSSAT00000003558.2 gene_biotype:protein_coding transcript_biotype:protein_coding				165813	3	3	3	0	1	2	0	0	3	2	61.46860885620117	26.161035537719727	53.149375915527344	NaN	38.50900650024414	24.48911476135254	NaN	NaN	88.04247283935547	25.000473022460938
ENSSSAP00000003335.2	pep	Unknown	primary_assembly:Ssal_v3.1:3:71549720:71571385:1 gene:ENSSSAG00000098398.1 transcript:ENSSSAT00000003564.2 gene_biotype:protein_coding transcript_biotype:protein_coding				210127	10	8	5	1	6	8	0	0	11	6	68.15583801269531	90.4408	73.06948852539062	27.242036819458008	82.78080749511719	98.98188781738281	81.97673797607422	NaN	126.66275787353516	75.5223
ENSSSAP00000003347.1	pep	Unknown	primary_assembly:Ssal_v3.1:1:34020108:34031959:1 gene:ENSSSAG00000001690.2 transcript:ENSSSAT00000003576.2 gene_biotype:protein_coding transcript_biotype:protein_coding gene_symbol:fam98b description:family with sequence similarity 98 member B [Source:ZFIN;Acc:ZDB-GENE-061201-63]				39786.1	0	2	2	1	0	0	0	2	2	2	16.24456024169922	13.817980766296387	24.19509506225586	47.630924224853516	NaN	21.141572952270508	NaN	54.16547775268555	22.666263580322266	24.029775619506836
ENSSSAP00000003359.2;ENSSSAP00000003415.2;ENSSSAP00000003436.2;ENSSSAP00000040956.2;ENSSSAP00000147507.1	pep	Unknown	primary_assembly:Ssal_v3.1:6:26449288:26462355:-1 gene:ENSSSAG00000001679.2 transcript:ENSSSAT00000003588.2 gene_biotype:protein_coding transcript_biotype:protein_coding gene_symbol:slc27a1a description:solute carrier family 27 member 1a [Source:ZFIN;Acc:ZDB-GENE-050320-112];primary_assembly:Ssal_v3.1:6:26449288:26462355:-1 gene:ENSSSAG00000001679.2 transcript:ENSSSAT00000003646.2 gene_biotype:pr…				73957.1;65447.51;77255.67;70912.6;71774.42	12	12	11	12	6	9	8	11	11	11	90.49665069580078	105.91598510742188	93.91963195800781	168.79263305664062	106.52462005615234	112.44644927978516	173.42855834960938	118.34058380126953	97.87786102294922	91.05989837646484
ENSSSAP00000003382.2;ENSSSAP00000094989.2	pep	Unknown	primary_assembly:Ssal_v3.1:3:51376994:51381272:-1 gene:ENSSSAG00000001707.2 transcript:ENSSSAT00000003612.2 gene_biotype:protein_coding transcript_biotype:protein_coding gene_symbol:si:dkey-16l2.16 description:si:dkey-16l2.16 [Source:ZFIN;Acc:ZDB-GENE-141219-36];primary_assembly:Ssal_v3.1:23:2520181:2528999:-1 gene:ENSSSAG00000087917.1 transcript:ENSSSAT00000129313.2 gene_biotype:protein_coding t…				15079.32;24382.61	3	3	3	3	4	4	2	3	4	4	75.12562561035156	84.6443	65.19994354248047	89.63561248779297	86.00271606445312	75.77650451660156	72.69266510009766	116.76553344726562	72.57600402832031	67.61260986328125
ENSSSAP00000003384.1;ENSSSAP00000003385.1	pep	Unknown	primary_assembly:Ssal_v3.1:1:155369258:155375426:1 gene:ENSSSAG00000001698.2 transcript:ENSSSAT00000003614.2 gene_biotype:protein_coding transcript_biotype:protein_coding gene_symbol:mol1a description:Mps one binder kinase activator-like 1A [Source:NCBI gene (formerly Entrezgene);Acc:100195241];primary_assembly:Ssal_v3.1:1:155369306:155375426:1 gene:ENSSSAG00000001698.2 transcript:ENSSSAT00000003…				25369.09;25083.8	1	1	1	1	2	2	1	1	2	1	268.1725769042969	251.73257446289062	95.91814422607422	188.23089599609375	268.27056884765625	251.81552124023438	119.95819091796875	118.13714599609375	228.466	117.9500961303711
ENSSSAP00000003395.2;ENSSSAP00000003432.2;ENSSSAP00000003494.2;ENSSSAP00000003499.2	pep	Unknown	primary_assembly:Ssal_v3.1:1:58953762:59070904:-1 gene:ENSSSAG00000000766.2 transcript:ENSSSAT00000003625.2 gene_biotype:protein_coding transcript_biotype:protein_coding;primary_assembly:Ssal_v3.1:1:58892869:59070943:-1 gene:ENSSSAG00000000766.2 transcript:ENSSSAT00000003666.2 gene_biotype:protein_coding transcript_biotype:protein_coding;primary_assembly:Ssal_v3.1:1:58953901:59070904:-1 gene:ENSS…				204279.61;206356.53;202610.83;200739.77	2	3	3	1	3	0	0	0	2	1	36.24903106689453	30.832530975341797	35.98492431640625	29.469697952270508	31.16969871520996	21.348237991333008	NaN	NaN	23.446592330932617	22.11776351928711
ENSSSAP00000003397.2;ENSSSAP00000003417.2	pep	Unknown	primary_assembly:Ssal_v3.1:1:88129493:88134209:1 gene:ENSSSAG00000001692.2 transcript:ENSSSAT00000003627.2 gene_biotype:protein_coding transcript_biotype:protein_coding gene_symbol:xrcc6 description:X-ray repair complementing defective repair in Chinese hamster cells 6 [Source:ZFIN;Acc:ZDB-GENE-030131-6420];primary_assembly:Ssal_v3.1:1:88129493:88134401:1 gene:ENSSSAG00000001692.2 transcript:ENSS…				68813.51;68206.82	22	21	20	20	23	22	19	22	21	21	562.8115844726562	552.6522216796875	617.7509155273438	660.8350219726562	509.84722900390625	701.7853393554688	662.2708740234375	733.7677612304688	606.9404907226562	676.4893188476562
ENSSSAP00000003409.1	pep	Unknown	primary_assembly:Ssal_v3.1:3:75841956:75842252:1 gene:ENSSSAG00000001726.2 transcript:ENSSSAT00000003640.2 gene_biotype:IG_V_gene transcript_biotype:IG_V_gene				10742	1	1	0	1	1	0	1	0	1	0	58.163612365722656	58.25838088989258	NaN	107.127	43.78981018066406	NaN	62.6825	NaN	36.87089538574219	NaN
ENSSSAP00000003440.2	pep	Unknown	primary_assembly:Ssal_v3.1:3:51382015:51387369:-1 gene:ENSSSAG00000001724.2 transcript:ENSSSAT00000003674.2 gene_biotype:protein_coding transcript_biotype:protein_coding gene_symbol:thoc6 description:THO complex 6 [Source:NCBI gene;Acc:100004014]				32851.9	2	2	2	2	2	2	2	1	2	2	247.2576904296875	198.07199096679688	226.7071990966797	193.9742431640625	253.9879150390625	292.525	285.0086669921875	197.01687622070312	230.74551391601562	195.6901092529297
ENSSSAP00000003454.2;ENSSSAP00000132532.1;ENSSSAP00000158807.1	pep	Unknown	primary_assembly:Ssal_v3.1:3:49247532:49270139:1 gene:ENSSSAG00000001751.2 transcript:ENSSSAT00000003688.2 gene_biotype:protein_coding transcript_biotype:protein_coding gene_symbol:hirip3 description:HIRA interacting protein 3 [Source:NCBI gene (formerly Entrezgene);Acc:100306768];primary_assembly:Ssal_v3.1:3:49247532:49259818:1 gene:ENSSSAG00000001751.2 transcript:ENSSSAT00000194917.1 gene_bioty…				59527.53;55550.51;56811.73	2	2	2	0	2	2	2	2	2	2	90.70780944824219	143.3086395263672	56.324501037597656	32.67097091674805	85.9582	81.05803680419922	89.87775421142578	51.09906005859375	63.43904113769531	51.212459564208984
ENSSSAP00000003474.1;ENSSSAP00000003478.2	pep	Unknown	primary_assembly:Ssal_v3.1:1:83095381:83104417:1 gene:ENSSSAG00000001753.2 transcript:ENSSSAT00000003708.2 gene_biotype:protein_coding transcript_biotype:protein_coding gene_symbol:chmp6b description:charged multivesicular body protein 6b [Source:NCBI gene;Acc:445397];primary_assembly:Ssal_v3.1:1:83093332:83105615:1 gene:ENSSSAG00000001753.2 transcript:ENSSSAT00000003712.2 gene_biotype:protein_co…				21284.18;24978.33	6	6	4	6	5	5	4	6	6	6	155.0296630859375	147.8946990966797	146.8995819091797	211.30601501464844	145.16896057128906	165.6352996826172	185.66311645507812	177.42550659179688	140.9084014892578	156.2449493408203
ENSSSAP00000003503.2;ENSSSAP00000003507.2;ENSSSAP00000003511.2;ENSSSAP00000003519.2;ENSSSAP00000003522.2;ENSSSAP00000135712.1	pep	Unknown	primary_assembly:Ssal_v3.1:3:78979042:78985885:-1 gene:ENSSSAG00000001779.2 transcript:ENSSSAT00000003739.2 gene_biotype:protein_coding transcript_biotype:protein_coding gene_symbol:hagh description:hydroxyacylglutathione hydrolase [Source:NCBI gene;Acc:336977];primary_assembly:Ssal_v3.1:3:78979042:78983828:-1 gene:ENSSSAG00000001779.2 transcript:ENSSSAT00000003743.2 gene_biotype:protein_coding t…				35750.15;31328.16;33826.03;35677.22;36755.42;34879.23	9	9	10	8	10	8	5	10	10	10	149.88877868652344	158.76243591308594	189.90260314941406	125.73808288574219	140.41529846191406	143.30328369140625	188.2186737060547	187.36624145507812	133.36135864257812	150.4164276123047
ENSSSAP00000003504.2	pep	Unknown	primary_assembly:Ssal_v3.1:3:77486812:77489025:1 gene:ENSSSAG00000001781.2 transcript:ENSSSAT00000003740.2 gene_biotype:protein_coding transcript_biotype:protein_coding gene_symbol:si:ch211-139g16.8 description:si:ch211-139g16.8 [Source:ZFIN;Acc:ZDB-GENE-100922-126]				24494.1	0	1	1	0	0	1	1	1	1	1	21.70704460144043	14.549015045166016	37.712215423583984	NaN	NaN	23.123395919799805	43.29975509643555	21.897750854492188	16.50644302368164	14.012039184570312
ENSSSAP00000003513.2	pep	Unknown	primary_assembly:Ssal_v3.1:3:51509254:51531819:-1 gene:ENSSSAG00000001787.2 transcript:ENSSSAT00000003749.2 gene_biotype:protein_coding transcript_biotype:protein_coding gene_symbol:gdpd3a description:glycerophosphodiester phosphodiesterase domain containing 3a [Source:ZFIN;Acc:ZDB-GENE-040426-2279]				40590.9	9	9	9	7	8	7	5	8	9	9	451.46148681640625	443.2079162597656	332.37274169921875	188.8354949951172	330.0953063964844	655.4500732421875	249.88893127441406	321.1831359863281	417.9397277832031	429.3457336425781
ENSSSAP00000003523.2;ENSSSAP00000124589.1;ENSSSAP00000158165.1;ENSSSAP00000170953.1;ENSSSAP00000174041.1;ENSSSAP00000180603.1	pep	Unknown	primary_assembly:Ssal_v3.1:3:71727523:71739204:1 gene:ENSSSAG00000001776.2 transcript:ENSSSAT00000003760.2 gene_biotype:protein_coding transcript_biotype:protein_coding gene_symbol:rac2 description:Rac family small GTPase 2 [Source:ZFIN;Acc:ZDB-GENE-040625-27];primary_assembly:Ssal_v3.1:3:71726939:71739204:1 gene:ENSSSAG00000001776.2 transcript:ENSSSAT00000201206.1 gene_biotype:protein_coding tra…				20849.15;22739.61;21037.4;21302.88;20349.67;20990.46	7	6	5	6	7	7	7	7	7	6	770.4141845703125	723.348	903.3558349609375	985.7745361328125	741.1047973632812	1148.2933349609375	1095.09	954.8486938476562	856.148	951.618
ENSSSAP00000003529.2;ENSSSAP00000104339.2	pep	Unknown	primary_assembly:Ssal_v3.1:18:14756096:14835020:-1 gene:ENSSSAG00000074264.2 transcript:ENSSSAT00000003766.2 gene_biotype:protein_coding transcript_biotype:protein_coding;primary_assembly:Ssal_v3.1:18:14762931:14834796:-1 gene:ENSSSAG00000074264.2 transcript:ENSSSAT00000138995.2 gene_biotype:protein_coding transcript_biotype:protein_coding				208019.06;209533.85	24	22	24	20	19	18	10	17	23	21	161.01431274414062	161.95639038085938	167.256	143.84413146972656	129.65582275390625	135.50259399414062	142.13807678222656	97.31454467773438	138.90853881835938	110.9933090209961
ENSSSAP00000003532.2	pep	Unknown	primary_assembly:Ssal_v3.1:6:22814435:22815428:-1 gene:ENSSSAG00000105643.1 transcript:ENSSSAT00000003769.2 gene_biotype:protein_coding transcript_biotype:protein_coding gene_symbol:FAHD1 description:fumarylacetoacetate hydrolase domain containing 1 [Source:ZFIN;Acc:ZDB-GENE-050522-448]				23986.7	3	3	3	2	3	3	2	3	3	3	247.90689086914062	259.51275634765625	220.1212615966797	227.6655731201172	217.18789672851562	236.4617462158203	209.82046508789062	191.5415802001953	221.59169006347656	253.3009796142578
ENSSSAP00000003562.2	pep	Unknown	primary_assembly:Ssal_v3.1:3:51535971:51548900:-1 gene:ENSSSAG00000001801.2 transcript:ENSSSAT00000003799.2 gene_biotype:protein_coding transcript_biotype:protein_coding gene_symbol:mapk3 description:mitogen-activated protein kinase 3 [Source:ZFIN;Acc:ZDB-GENE-040121-1]				43888.4	15	15	15	15	16	15	15	15	16	14	1393.5489501953125	1363.47	1409.4974365234375	1429.029541015625	1459.5592041015625	1641.6029052734375	1497.1912841796875	1793.55	1388.7711181640625	1681.27
ENSSSAP00000003567.1;ENSSSAP00000142580.1	pep	Unknown	primary_assembly:Ssal_v3.1:4:40638705:40641930:-1 gene:ENSSSAG00000001805.2 transcript:ENSSSAT00000003804.2 gene_biotype:protein_coding transcript_biotype:protein_coding gene_symbol:ccd82 description:Coiled-coil domain-containing protein 82 [Source:NCBI gene (formerly Entrezgene);Acc:100194755];primary_assembly:Ssal_v3.1:4:40638705:40641971:-1 gene:ENSSSAG00000001805.2 transcript:ENSSSAT000002350…				52171.88;50188.65	3	3	3	3	4	4	3	3	3	3	99.94093322753906	102.25157165527344	117.3725814819336	125.79310607910156	129.82102966308594	151.16973876953125	178.9246826171875	161.52664184570312	91.57349395751953	128.3644256591797
ENSSSAP00000003572.2;ENSSSAP00000003578.1	pep	Unknown	primary_assembly:Ssal_v3.1:1:50252080:50276564:-1 gene:ENSSSAG00000001356.2 transcript:ENSSSAT00000003809.2 gene_biotype:protein_coding transcript_biotype:protein_coding;primary_assembly:Ssal_v3.1:1:50252080:50276201:-1 gene:ENSSSAG00000001356.2 transcript:ENSSSAT00000003815.2 gene_biotype:protein_coding transcript_biotype:protein_coding				94659.02;100431.16	3	3	3	3	2	1	2	3	2	2	34.99946975708008	61.66328811645508	43.63699722290039	60.96641159057617	28.166690826416016	29.833477020263672	59.17381286621094	31.446487426757812	59.03290557861328	40.15192413330078
ENSSSAP00000003594.2;ENSSSAP00000081151.1	pep	Unknown	primary_assembly:Ssal_v3.1:1:68465615:68468539:1 gene:ENSSSAG00000001815.2 transcript:ENSSSAT00000003831.2 gene_biotype:protein_coding transcript_biotype:protein_coding gene_symbol:ube2d1a description:ubiquitin-conjugating enzyme E2D 1a [Source:ZFIN;Acc:ZDB-GENE-040426-1609];primary_assembly:Ssal_v3.1:18:23394828:23397943:1 gene:ENSSSAG00000067379.2 transcript:ENSSSAT00000114847.2 gene_biotype:pr…				23520.08;16699.19	4	4	4	4	4	4	4	3	4	4	935.6959838867188	922.8491821289062	929.2377319335938	910.9368896484375	1095.72	1058.977294921875	1018.9595947265625	1055.4984130859375	1130.7049560546875	1015.0314331054688
ENSSSAP00000003603.2;ENSSSAP00000117202.2	pep	Unknown	primary_assembly:Ssal_v3.1:18:5740147:5769015:1 gene:ENSSSAG00000080089.2 transcript:ENSSSAT00000003840.2 gene_biotype:protein_coding transcript_biotype:protein_coding;primary_assembly:Ssal_v3.1:18:5728893:5769015:1 gene:ENSSSAG00000080089.2 transcript:ENSSSAT00000152405.2 gene_biotype:protein_coding transcript_biotype:protein_coding				109537.75;103538.88	11	11	11	11	9	10	7	11	8	10	238.44578552246094	268.6560974121094	259.026	286.25384521484375	238.63706970214844	202.289	347.1218566894531	218.87535095214844	187.94224548339844	231.6592559814453
ENSSSAP00000003608.2;ENSSSAP00000003652.2;ENSSSAP00000003703.2;ENSSSAP00000003717.2;ENSSSAP00000003781.1;ENSSSAP00000018985.2;ENSSSAP00000020038.2;ENSSSAP00000020338.2;ENSSSAP00000020351.2;ENSSSAP00000020361.2;ENSSSAP00000020390.2;ENSSSAP00000020549.2;ENSSSAP00000020738.2;ENSSSAP00000020768.2	pep	Unknown	primary_assembly:Ssal_v3.1:1:88155726:88176720:-1 gene:ENSSSAG00000001794.2 transcript:ENSSSAT00000003845.2 gene_biotype:protein_coding transcript_biotype:protein_coding gene_symbol:ep300a description:E1A binding protein p300 a [Source:ZFIN;Acc:ZDB-GENE-080403-16];primary_assembly:Ssal_v3.1:1:88156474:88179122:-1 gene:ENSSSAG00000001794.2 transcript:ENSSSAT00000003890.2 gene_biotype:protein_codin…				218206.22;271389.84;269703.89;230864.87;223244.64;273419.06;270175.46;271427.21;267721.97;295958.53;283466.93;277107.45;301324.47;277552.56	2	1	1	1	1	0	1	1	2	2	23.307605743408203	21.35822868347168	27.337461471557617	21.9165	14.101417541503906	30.543437957763672	35.42595672607422	40.50353240966797	18.223033905029297	20.650259017944336
ENSSSAP00000003620.2	pep	Unknown	primary_assembly:Ssal_v3.1:3:19291035:19319399:-1 gene:ENSSSAG00000001819.2 transcript:ENSSSAT00000003857.2 gene_biotype:protein_coding transcript_biotype:protein_coding				152654	9	9	9	6	9	9	5	7	9	7	138.1350555419922	141.63833618164062	133.1824493408203	74.27578735351562	115.80023956298828	126.30162811279297	128.32879638671875	111.10011291503906	155.11721801757812	118.91625213623047
ENSSSAP00000003634.2;ENSSSAP00000003669.2;ENSSSAP00000003678.2;ENSSSAP00000003689.2;ENSSSAP00000128022.1	pep	Unknown	primary_assembly:Ssal_v3.1:5:845710:893962:-1 gene:ENSSSAG00000001588.2 transcript:ENSSSAT00000003871.2 gene_biotype:protein_coding transcript_biotype:protein_coding;primary_assembly:Ssal_v3.1:5:845710:894165:-1 gene:ENSSSAG00000001588.2 transcript:ENSSSAT00000003907.2 gene_biotype:protein_coding transcript_biotype:protein_coding;primary_assembly:Ssal_v3.1:5:845710:893734:-1 gene:ENSSSAG000000015…				67955;70289.74;67782.82;67179.12;69263.64	36	37	34	34	37	37	33	34	34	34	2264.4	2267.157470703125	1860.4366455078125	2436.47	2315.79	3339.41	2150.04	2669.82	3034.9	2631.62
ENSSSAP00000003642.2	pep	Unknown	primary_assembly:Ssal_v3.1:2:49837576:49954665:-1 gene:ENSSSAG00000001497.2 transcript:ENSSSAT00000003880.2 gene_biotype:protein_coding transcript_biotype:protein_coding gene_symbol:map4k3a description:mitogen-activated protein kinase kinase kinase kinase 3a [Source:ZFIN;Acc:ZDB-GENE-130329-1]				102797	2	2	1	2	2	2	1	2	2	2	24.85442543029785	34.918800354003906	51.94717025756836	54.7902	34.787784576416016	51.59868621826172	79.57592010498047	49.45207595825195	34.692535400390625	31.729373931884766
ENSSSAP00000003643.2;ENSSSAP00000175025.1	pep	Unknown	primary_assembly:Ssal_v3.1:3:19406725:19666252:1 gene:ENSSSAG00000001831.2 transcript:ENSSSAT00000003881.2 gene_biotype:protein_coding transcript_biotype:protein_coding gene_symbol:gpc5c description:glypican 5c [Source:ZFIN;Acc:ZDB-GENE-141112-1];primary_assembly:Ssal_v3.1:3:19407096:19666252:1 gene:ENSSSAG00000001831.2 transcript:ENSSSAT00000247563.1 gene_biotype:protein_coding transcript_biotyp…				66075.7;63767.97	0	0	2	2	0	1	0	1	0	0	NaN	NaN	64.67234802246094	17.812589645385742	NaN	53.229026794433594	NaN	59.35561752319336	96.69952392578125	NaN
ENSSSAP00000003649.1;ENSSSAP00000004579.1	pep	Unknown	primary_assembly:Ssal_v3.1:3:71000844:71006452:-1 gene:ENSSSAG00000001832.2 transcript:ENSSSAT00000003887.2 gene_biotype:protein_coding transcript_biotype:protein_coding gene_symbol:PCTP description:phosphatidylcholine transfer protein [Source:HGNC Symbol;Acc:HGNC:8752];primary_assembly:Ssal_v3.1:6:30831166:30837252:1 gene:ENSSSAG00000002292.2 transcript:ENSSSAT00000004897.2 gene_biotype:protein_…				25039.31;25024.34	5	5	5	4	4	4	3	4	5	5	38.91386032104492	33.472755432128906	32.71434020996094	34.80363464355469	31.00986099243164	36.937164306640625	46.360416412353516	19.7522	30.698719024658203	34.683406829833984
ENSSSAP00000003657.2	pep	Unknown	primary_assembly:Ssal_v3.1:5:845710:906908:-1 gene:ENSSSAG00000001588.2 transcript:ENSSSAT00000003895.2 gene_biotype:protein_coding transcript_biotype:protein_coding				70675.1	1	1	1	1	1	1	1	1	1	1	230.8607635498047	141.5157470703125	122.74666595458984	144.1300048828125	119.56010437011719	90.9874	40.36384201049805	105.82923126220703	33.7069	110.07661437988281
ENSSSAP00000003671.2;ENSSSAP00000008748.2;ENSSSAP00000008788.1	pep	Unknown	primary_assembly:Ssal_v3.1:14:17313139:17423191:1 gene:ENSSSAG00000004312.2 transcript:ENSSSAT00000003909.2 gene_biotype:protein_coding transcript_biotype:protein_coding gene_symbol:gpc1b description:glypican 1b [Source:ZFIN;Acc:ZDB-GENE-040426-1306];primary_assembly:Ssal_v3.1:14:17313659:17423191:1 gene:ENSSSAG00000004312.2 transcript:ENSSSAT00000009339.2 gene_biotype:protein_coding transcript_b…				61685.34;60910.46;61184.79	18	16	17	18	16	12	12	16	15	16	192.19764709472656	196.48020935058594	235.3094024658203	366.04583740234375	250.915	162.20156860351562	261.3406066894531	289.1202697753906	141.82542419433594	200.79815673828125
ENSSSAP00000003684.2;ENSSSAP00000161483.1	pep	Unknown	primary_assembly:Ssal_v3.1:3:51552188:51567660:1 gene:ENSSSAG00000001839.2 transcript:ENSSSAT00000003922.2 gene_biotype:protein_coding transcript_biotype:protein_coding gene_symbol:nudt9 description:nudix (nucleoside diphosphate linked moiety X)-type motif 9 [Source:ZFIN;Acc:ZDB-GENE-040426-2669];primary_assembly:Ssal_v3.1:3:51561236:51568114:1 gene:ENSSSAG00000001839.2 transcript:ENSSSAT00000239…				37583.95;38786.61	12	13	13	12	13	15	12	14	12	12	828.9434814453125	795.3817138671875	696.0181884765625	705.2833251953125	652.096	706.4268188476562	720.7757568359375	828.2921752929688	777.5763549804688	824.946
ENSSSAP00000003685.1;ENSSSAP00000003692.1	pep	Unknown	primary_assembly:Ssal_v3.1:3:19700665:19827411:1 gene:ENSSSAG00000001836.2 transcript:ENSSSAT00000003923.2 gene_biotype:protein_coding transcript_biotype:protein_coding gene_symbol:gpc1b description:glypican 1b [Source:ZFIN;Acc:ZDB-GENE-040426-1306];primary_assembly:Ssal_v3.1:3:19700325:19824134:1 gene:ENSSSAG00000001836.2 transcript:ENSSSAT00000003930.2 gene_biotype:protein_coding transcript_bio…				61055.75;60698.23	0	2	2	1	1	0	0	1	0	0	NaN	17.23337173461914	19.332897186279297	32.56726837158203	51.72250747680664	NaN	25.758644104003906	54.479286193847656	NaN	NaN
ENSSSAP00000003707.2	pep	Unknown	primary_assembly:Ssal_v3.1:3:51568538:51587879:1 gene:ENSSSAG00000001843.2 transcript:ENSSSAT00000003946.2 gene_biotype:protein_coding transcript_biotype:protein_coding				40888.8	1	1	1	1	1	1	1	1	1	1	40.179664611816406	48.415870666503906	43.65970993041992	31.313814163208008	51.551612854003906	53.29714584350586	43.63007736206055	25.168970108032227	51.24150848388672	46.27873992919922
ENSSSAP00000003737.2;ENSSSAP00000003754.2;ENSSSAP00000181573.1	pep	Unknown	primary_assembly:Ssal_v3.1:1:83492992:83534861:-1 gene:ENSSSAG00000001848.2 transcript:ENSSSAT00000003978.2 gene_biotype:protein_coding transcript_biotype:protein_coding gene_symbol:rnf213b description:Danio rerio ring finger protein 213b (rnf213b), mRNA. [Source:RefSeq mRNA;Acc:NM_001353867];primary_assembly:Ssal_v3.1:1:83492992:83534901:-1 gene:ENSSSAG00000001848.2 transcript:ENSSSAT00000003995…				417283.02;422377.45;421979.98	24	21	24	18	19	19	10	21	22	19	125.10948944091797	137.68190002441406	120.98489379882812	123.70806884765625	135.6700897216797	153.71450805664062	162.64202880859375	137.0212860107422	144.98817443847656	120.58219146728516
ENSSSAP00000003748.2;ENSSSAP00000162113.1	pep	Unknown	primary_assembly:Ssal_v3.1:3:30664297:30671896:-1 gene:ENSSSAG00000001858.2 transcript:ENSSSAT00000003989.2 gene_biotype:protein_coding transcript_biotype:protein_coding;primary_assembly:Ssal_v3.1:3:30664297:30671618:-1 gene:ENSSSAG00000001858.2 transcript:ENSSSAT00000174913.1 gene_biotype:protein_coding transcript_biotype:protein_coding				31827.37;36617.05	6	5	5	6	6	6	5	6	5	6	469.2352294921875	430.4623718261719	441.543	635.3660278320312	564.29	488.2954406738281	513.0307006835938	696.471	418.58013916015625	466.6560974121094
ENSSSAP00000003773.2;ENSSSAP00000018449.2;ENSSSAP00000135891.1	pep	Unknown	primary_assembly:Ssal_v3.1:2:69425589:69490318:-1 gene:ENSSSAG00000001867.2 transcript:ENSSSAT00000004014.2 gene_biotype:protein_coding transcript_biotype:protein_coding;primary_assembly:Ssal_v3.1:12:18037692:18086554:1 gene:ENSSSAG00000008837.2 transcript:ENSSSAT00000019632.2 gene_biotype:protein_coding transcript_biotype:protein_coding;primary_assembly:Ssal_v3.1:12:18037690:18116068:1 gene:ENSS…				56384.34;54606.58;55984.15	6	4	5	3	5	6	4	4	6	6	63.5383	64.8473	61.652198791503906	50.33090591430664	62.14058303833008	72.61177825927734	75.49483489990234	62.60051727294922	67.08037567138672	61.325618743896484
ENSSSAP00000003783.1;ENSSSAP00000003796.1	pep	Unknown	primary_assembly:Ssal_v3.1:1:78364514:78472455:-1 gene:ENSSSAG00000001875.2 transcript:ENSSSAT00000004026.2 gene_biotype:protein_coding transcript_biotype:protein_coding gene_symbol:prim2 description:DNA primase subunit 2 [Source:NCBI gene (formerly Entrezgene);Acc:100195137];primary_assembly:Ssal_v3.1:1:78364675:78472455:-1 gene:ENSSSAG00000001875.2 transcript:ENSSSAT00000004039.2 gene_biotype:p…				59343.47;57326.24	7	6	6	6	7	5	5	4	6	6	183.66368103027344	205.56671142578125	140.09140014648438	76.90141296386719	166.72427368164062	151.97776794433594	200.38662719726562	82.10213470458984	160.50372314453125	133.2694091796875
ENSSSAP00000003792.2;ENSSSAP00000003832.2;ENSSSAP00000054260.2;ENSSSAP00000054441.2;ENSSSAP00000054497.2;ENSSSAP00000157126.1	pep	Unknown	primary_assembly:Ssal_v3.1:3:49285254:49350546:1 gene:ENSSSAG00000001798.2 transcript:ENSSSAT00000004035.2 gene_biotype:protein_coding transcript_biotype:protein_coding;primary_assembly:Ssal_v3.1:3:49288654:49350546:1 gene:ENSSSAG00000001798.2 transcript:ENSSSAT00000004076.2 gene_biotype:protein_coding transcript_biotype:protein_coding;primary_assembly:Ssal_v3.1:3:49286382:49350546:1 gene:ENSSSAG…				132277.35;130475.37;132199.44;126992.43;122365.72;130188.05	4	3	4	4	4	3	0	2	4	3	32.607872009277344	33.52943801879883	32.196014404296875	29.12002182006836	34.54182434082031	36.29818344116211	NaN	19.733760833740234	29.70510482788086	27.173805236816406
ENSSSAP00000003794.2	pep	Unknown	primary_assembly:Ssal_v3.1:9:107909289:107929214:-1 gene:ENSSSAG00000104353.1 transcript:ENSSSAT00000004038.2 gene_biotype:protein_coding transcript_biotype:protein_coding				37256.5	11	11	11	11	11	10	10	11	11	11	280.0850830078125	301.3072204589844	320.1947021484375	306.982	342.3597717285156	425.92901611328125	442.7738037109375	308.8879699707031	296.573	288.3105773925781
ENSSSAP00000003797.1	pep	Unknown	primary_assembly:Ssal_v3.1:1:23055056:23066858:1 gene:ENSSSAG00000001865.2 transcript:ENSSSAT00000004040.2 gene_biotype:protein_coding transcript_biotype:protein_coding gene_symbol:gale description:UDP-galactose-4-epimerase [Source:ZFIN;Acc:ZDB-GENE-060421-6479]				39503.2	17	16	16	16	15	17	14	17	16	16	351.91412353515625	367.8336181640625	409.562	360.3158874511719	302.15374755859375	359.2867126464844	304.3495788574219	366.965	385.89532470703125	378.23370361328125
ENSSSAP00000003800.2;ENSSSAP00000003829.2;ENSSSAP00000129988.1;ENSSSAP00000182853.1	pep	Unknown	primary_assembly:Ssal_v3.1:1:26913060:27065526:-1 gene:ENSSSAG00000001857.2 transcript:ENSSSAT00000004043.2 gene_biotype:protein_coding transcript_biotype:protein_coding;primary_assembly:Ssal_v3.1:1:26913060:27065526:-1 gene:ENSSSAG00000001857.2 transcript:ENSSSAT00000004072.2 gene_biotype:protein_coding transcript_biotype:protein_coding;primary_assembly:Ssal_v3.1:1:26913060:27065526:-1 gene:ENSS…				232844.65;228089.43;228005.32;228382.47	0	1	1	0	0	0	0	0	0	1	7.544441223144531	6.438515663146973	6.9511332511901855	7.528696537017822	NaN	2.5748684406280518	NaN	NaN	5.806296348571777	4.124017715454102
ENSSSAP00000003818.2	pep	Unknown	primary_assembly:Ssal_v3.1:5:967236:984416:-1 gene:ENSSSAG00000113102.1 transcript:ENSSSAT00000004061.2 gene_biotype:protein_coding transcript_biotype:protein_coding				35988.1	3	4	4	4	4	3	3	4	4	3	311.8337707519531	309.5619201660156	371.902	361.5809020996094	307.3559265136719	430.7867431640625	447.2908020019531	358.967	315.5827331542969	295.1705017089844
ENSSSAP00000003833.2;ENSSSAP00000003840.2;ENSSSAP00000003862.2;ENSSSAP00000003868.2;ENSSSAP00000003880.2;ENSSSAP00000003891.1;ENSSSAP00000081528.2	pep	Unknown	primary_assembly:Ssal_v3.1:3:34764871:34864413:1 gene:ENSSSAG00000001758.2 transcript:ENSSSAT00000004078.2 gene_biotype:protein_coding transcript_biotype:protein_coding gene_symbol:mib1 description:mindbomb E3 ubiquitin protein ligase 1 [Source:NCBI gene;Acc:352910];primary_assembly:Ssal_v3.1:3:34764721:34864413:1 gene:ENSSSAG00000001758.2 transcript:ENSSSAT00000004084.2 gene_biotype:protein_codi…				117103.26;113473.3;108381.87;110538.14;112790.31;109355.3;108361.7	3	3	2	2	2	3	0	0	2	2	46.179176330566406	11.949845314025879	34.14059829711914	22.894533157348633	14.341150283813477	14.976703643798828	NaN	19.66388511657715	32.76052474975586	22.79668617248535
ENSSSAP00000003836.2;ENSSSAP00000109712.2;ENSSSAP00000109714.2;ENSSSAP00000109722.1;ENSSSAP00000145437.1;ENSSSAP00000146078.1;ENSSSAP00000160057.1;ENSSSAP00000161682.1;ENSSSAP00000170844.1;ENSSSAP00000176024.1	pep	Unknown	primary_assembly:Ssal_v3.1:1:78502773:78512845:-1 gene:ENSSSAG00000001900.2 transcript:ENSSSAT00000004080.2 gene_biotype:protein_coding transcript_biotype:protein_coding gene_symbol:znf451 description:zinc finger protein 451 [Source:ZFIN;Acc:ZDB-GENE-081107-14];primary_assembly:Ssal_v3.1:28:27229693:27241776:-1 gene:ENSSSAG00000077783.2 transcript:ENSSSAT00000144588.2 gene_biotype:protein_coding …				104719.08;96190.4;93148.26;25818.64;35597.43;98087.44;106270.94;104086.54;104870.2;99292.77	1	1	1	0	1	1	0	1	0	1	37.830787658691406	35.276546478271484	27.669082641601562	NaN	40.78453063964844	32.35301208496094	56.81545639038086	21.532846450805664	31.649368286132812	29.433286666870117
ENSSSAP00000003843.2;ENSSSAP00000003850.1	pep	Unknown	primary_assembly:Ssal_v3.1:5:17787615:17795928:1 gene:ENSSSAG00000001905.2 transcript:ENSSSAT00000004088.2 gene_biotype:protein_coding transcript_biotype:protein_coding;primary_assembly:Ssal_v3.1:5:17788129:17790487:1 gene:ENSSSAG00000001905.2 transcript:ENSSSAT00000004095.2 gene_biotype:protein_coding transcript_biotype:protein_coding				20076.64;15457.3	2	2	2	2	2	2	2	2	2	2	104.60515594482422	94.54627990722656	81.23472595214844	92.08633422851562	131.56797790527344	66.35231018066406	115.7919692993164	55.055545806884766	56.5183	49.997825622558594
ENSSSAP00000003846.1;ENSSSAP00000003861.2;ENSSSAP00000003866.2;ENSSSAP00000042750.2	pep	Unknown	primary_assembly:Ssal_v3.1:3:60168698:60186866:-1 gene:ENSSSAG00000001885.2 transcript:ENSSSAT00000004091.2 gene_biotype:protein_coding transcript_biotype:protein_coding gene_symbol:cdk12 description:cyclin-dependent kinase 12 [Source:ZFIN;Acc:ZDB-GENE-081104-294];primary_assembly:Ssal_v3.1:3:60168698:60186837:-1 gene:ENSSSAG00000001885.2 transcript:ENSSSAT00000004107.2 gene_biotype:protein_codin…				152031.96;158000.81;114600.13;140076.48	8	9	7	7	8	8	6	5	8	8	113.26236724853516	127.57460021972656	112.3913803100586	80.59697723388672	140.12571716308594	117.1278305053711	204.40834045410156	95.21919250488281	105.84754180908203	88.7792
ENSSSAP00000003870.2	pep	Unknown	primary_assembly:Ssal_v3.1:1:23072158:23075812:1 gene:ENSSSAG00000001907.2 transcript:ENSSSAT00000004116.2 gene_biotype:protein_coding transcript_biotype:protein_coding gene_symbol:hmgcl description:3-hydroxy-3-methylglutaryl-CoA lyase [Source:ZFIN;Acc:ZDB-GENE-040426-958]				34085.4	4	4	4	4	4	4	4	4	4	4	160.64785766601562	151.0308074951172	129.84336853027344	164.49276733398438	108.48250579833984	104.60167694091797	149.38670349121094	116.96765899658203	106.15396881103516	124.11583709716797
ENSSSAP00000003875.2;ENSSSAP00000003886.2;ENSSSAP00000003909.2	pep	Unknown	primary_assembly:Ssal_v3.1:4:12947535:12966060:-1 gene:ENSSSAG00000001077.2 transcript:ENSSSAT00000004122.2 gene_biotype:protein_coding transcript_biotype:protein_coding gene_symbol:uso1 description:USO1 vesicle transport factor [Source:ZFIN;Acc:ZDB-GENE-040426-688];primary_assembly:Ssal_v3.1:4:12947535:12966060:-1 gene:ENSSSAG00000001077.2 transcript:ENSSSAT00000004136.2 gene_biotype:protein_cod…				110225.35;110142.13;110685.75	35	35	35	35	33	31	22	34	34	34	1142.03	1178.286376953125	1306.287841796875	1246.1851806640625	885.9923706054688	981.4027099609375	967.189	969.2017211914062	1104.0933837890625	989.9338989257812
ENSSSAP00000003887.2;ENSSSAP00000003918.1;ENSSSAP00000104524.2;ENSSSAP00000130627.1;ENSSSAP00000153643.1	pep	Unknown	primary_assembly:Ssal_v3.1:1:59125780:59168023:-1 gene:ENSSSAG00000075965.2 transcript:ENSSSAT00000004138.2 gene_biotype:protein_coding transcript_biotype:protein_coding gene_symbol:hspa12a description:heat shock protein 12A [Source:ZFIN;Acc:ZDB-GENE-031001-1];primary_assembly:Ssal_v3.1:1:59125780:59168023:-1 gene:ENSSSAG00000075965.2 transcript:ENSSSAT00000004171.2 gene_biotype:protein_coding tr…				72783.43;72321.05;77038.36;77971.4;73585.49	9	7	12	12	11	8	9	13	3	9	63.636573791503906	64.40931701660156	75.2612	243.23191833496094	113.3289566040039	93.89876556396484	149.8730926513672	201.37503051757812	36.87099838256836	90.63095092773438
ENSSSAP00000003900.2;ENSSSAP00000003905.2;ENSSSAP00000003908.1;ENSSSAP00000003912.1;ENSSSAP00000081347.1	pep	Unknown	primary_assembly:Ssal_v3.1:1:68705995:68728129:-1 gene:ENSSSAG00000001928.2 transcript:ENSSSAT00000004151.2 gene_biotype:protein_coding transcript_biotype:protein_coding gene_symbol:ccdc6a description:coiled-coil domain containing 6a [Source:ZFIN;Acc:ZDB-GENE-030131-7848];primary_assembly:Ssal_v3.1:1:68706623:68728772:-1 gene:ENSSSAG00000001928.2 transcript:ENSSSAT00000004156.2 gene_biotype:prote…				51411.12;51488.49;51786.53;51051.88;55428.75	24	21	23	23	22	19	20	22	21	23	322.52813720703125	351.7735900878906	348.9445495605469	328.13519287109375	302.48321533203125	310.5533447265625	405.3382873535156	325.122	321.5155334472656	305.3716125488281
ENSSSAP00000003906.2;ENSSSAP00000149739.1	pep	Unknown	primary_assembly:Ssal_v3.1:9:17034331:17039211:-1 gene:ENSSSAG00000082020.1 transcript:ENSSSAT00000004157.2 gene_biotype:protein_coding transcript_biotype:protein_coding;primary_assembly:Ssal_v3.1:9:17034331:17039211:-1 gene:ENSSSAG00000082020.1 transcript:ENSSSAT00000180635.1 gene_biotype:protein_coding transcript_biotype:protein_coding				35197.87;35313.13	11	11	10	9	8	10	5	10	11	11	223.1100311279297	219.2886962890625	196.39199829101562	189.35870361328125	231.6546630859375	254.3777618408203	324.13079833984375	210.0421905517578	213.52040100097656	234.93331909179688
ENSSSAP00000003913.2	pep	Unknown	primary_assembly:Ssal_v3.1:12:18353075:18390122:-1 gene:ENSSSAG00000001947.2 transcript:ENSSSAT00000004166.2 gene_biotype:protein_coding transcript_biotype:protein_coding gene_symbol:spd2a description:SH3 and PX domain-containing protein 2A [Source:NCBI gene (formerly Entrezgene);Acc:100286405]				40713.2	9	8	9	7	8	7	9	7	8	7	104.46180725097656	114.67556762695312	249.7151336669922	123.70764923095703	117.5986557006836	146.9565887451172	241.5237274169922	110.73725128173828	183.74737548828125	93.84088897705078
ENSSSAP00000003928.2;ENSSSAP00000100292.2	pep	Unknown	primary_assembly:Ssal_v3.1:9:56119379:56819545:1 gene:ENSSSAG00000071563.2 transcript:ENSSSAT00000004184.2 gene_biotype:protein_coding transcript_biotype:protein_coding gene_symbol:diaph2 description:diaphanous-related formin 2 [Source:ZFIN;Acc:ZDB-GENE-090115-1];primary_assembly:Ssal_v3.1:9:56119515:56631126:1 gene:ENSSSAG00000071563.2 transcript:ENSSSAT00000134791.2 gene_biotype:protein_coding …				104597.21;110936.67	12	12	12	11	12	9	7	12	12	11	202.66831970214844	210.9751434326172	186.68788146972656	276.54388427734375	181.40359497070312	151.91798400878906	180.7162628173828	165.10040283203125	144.778	137.3092498779297
ENSSSAP00000003932.2;ENSSSAP00000003944.1;ENSSSAP00000141090.1	pep	Unknown	primary_assembly:Ssal_v3.1:1:27124396:27127878:1 gene:ENSSSAG00000001958.2 transcript:ENSSSAT00000004190.2 gene_biotype:protein_coding transcript_biotype:protein_coding;primary_assembly:Ssal_v3.1:1:27126312:27127878:1 gene:ENSSSAG00000001958.2 transcript:ENSSSAT00000004202.2 gene_biotype:protein_coding transcript_biotype:protein_coding;primary_assembly:Ssal_v3.1:1:27124396:27127878:1 gene:ENSSSAG…				23203.45;20923.65;21534.37	4	4	5	4	6	5	5	5	5	5	126.28695678710938	108.63526153564453	99.1441	89.51171112060547	93.59196472167969	100.58683013916016	81.00474548339844	82.00003814697266	103.82670593261719	86.1398
ENSSSAP00000003933.1;ENSSSAP00000003954.2;ENSSSAP00000003973.2;ENSSSAP00000003980.2;ENSSSAP00000004005.2;ENSSSAP00000004016.2;ENSSSAP00000004026.2;ENSSSAP00000080558.2;ENSSSAP00000080699.2;ENSSSAP00000080706.2;ENSSSAP00000080717.2;ENSSSAP00000080722.2;ENSSSAP00000080742.2;ENSSSAP00000099580.2;ENSSSAP00000099846.2;ENSSSAP00000099850.2;ENSSSAP00000099858.2;ENSSSAP00000099863.1;ENSSSAP00000099889.2;…	pep	Unknown	primary_assembly:Ssal_v3.1:2:53163330:53186490:-1 gene:ENSSSAG00000001575.2 transcript:ENSSSAT00000004191.2 gene_biotype:protein_coding transcript_biotype:protein_coding;primary_assembly:Ssal_v3.1:2:53164330:53185703:-1 gene:ENSSSAG00000001575.2 transcript:ENSSSAT00000004212.2 gene_biotype:protein_coding transcript_biotype:protein_coding;primary_assembly:Ssal_v3.1:2:53168380:53185703:-1 gene:ENSS…				55545.08;55185.79;54368.15;57943.96;50453.72;48592.64;54898.45;55488.97;55212.06;52023.12;55352.97;56722.43;57350.17;55311.91;55964.64;51529.65;81021.8;55818.48;53279.62;54030.73;54653.09;50595.39	0	0	1	1	1	1	0	1	0	0	19.09337043762207	NaN	46.99861526489258	57.33753204345703	83.31507110595703	90.1638	NaN	67.7171	49.06733703613281	NaN
ENSSSAP00000003971.2	pep	Unknown	primary_assembly:Ssal_v3.1:4:12871596:12877513:1 gene:ENSSSAG00000082362.1 transcript:ENSSSAT00000004229.2 gene_biotype:protein_coding transcript_biotype:protein_coding gene_symbol:anp32b description:acidic (leucine-rich) nuclear phosphoprotein 32 family, member B [Source:ZFIN;Acc:ZDB-GENE-030131-719]				26912.5	0	0	1	1	0	0	0	0	0	0	NaN	NaN	2.2882351875305176	3.587877035140991	1.5630345344543457	2.4609012603759766	5.172012805938721	NaN	NaN	NaN
ENSSSAP00000003975.2;ENSSSAP00000124944.1	pep	Unknown	primary_assembly:Ssal_v3.1:8:15445133:15450189:-1 gene:ENSSSAG00000001972.2 transcript:ENSSSAT00000004233.2 gene_biotype:protein_coding transcript_biotype:protein_coding gene_symbol:anp32b description:acidic (leucine-rich) nuclear phosphoprotein 32 family, member B [Source:ZFIN;Acc:ZDB-GENE-030131-719];primary_assembly:Ssal_v3.1:8:15445666:15450189:-1 gene:ENSSSAG00000001972.2 transcript:ENSSSAT0…				26957.93;28587.46	14	14	12	12	14	14	14	13	13	11	4191.96	4154.58	4039.830810546875	3905.52	4425.21	4901.62	4833.23	4488.37	4360.23	5053.58
ENSSSAP00000003982.2	pep	Unknown	primary_assembly:Ssal_v3.1:1:83540652:83582160:-1 gene:ENSSSAG00000001923.2 transcript:ENSSSAT00000004240.2 gene_biotype:protein_coding transcript_biotype:protein_coding gene_symbol:nploc4 description:NPL4 homolog, ubiquitin recognition factor [Source:ZFIN;Acc:ZDB-GENE-030131-5658]				66533.3	2	2	2	2	2	2	1	2	2	2	866.6214599609375	950.3790893554688	921.6959228515625	461.5133972167969	716.0181274414062	673.8744506835938	748.6630249023438	748.292	770.0147094726562	646.0399780273438
ENSSSAP00000003986.2;ENSSSAP00000004052.2;ENSSSAP00000034023.2;ENSSSAP00000034150.2	pep	Unknown	primary_assembly:Ssal_v3.1:8:15493668:15504532:1 gene:ENSSSAG00000041497.2 transcript:ENSSSAT00000004244.2 gene_biotype:protein_coding transcript_biotype:protein_coding;primary_assembly:Ssal_v3.1:8:15493500:15505151:1 gene:ENSSSAG00000041497.2 transcript:ENSSSAT00000004314.2 gene_biotype:protein_coding transcript_biotype:protein_coding;primary_assembly:Ssal_v3.1:8:15493668:15504251:1 gene:ENSSSAG…				40885.27;46229.19;38198.17;40847.49	2	2	2	2	2	2	1	2	2	2	69.70271301269531	86.5443	108.7186279296875	79.525	55.31502151489258	89.12847900390625	65.38147735595703	74.35360717773438	48.260353088378906	82.67826080322266
ENSSSAP00000003990.2;ENSSSAP00000080094.2;ENSSSAP00000080146.2;ENSSSAP00000080158.2;ENSSSAP00000080163.2;ENSSSAP00000161060.1;ENSSSAP00000163111.1	pep	Unknown	primary_assembly:Ssal_v3.1:28:32365358:32399608:-1 gene:ENSSSAG00000067003.2 transcript:ENSSSAT00000004249.2 gene_biotype:protein_coding transcript_biotype:protein_coding gene_symbol:nploc4 description:NPL4 homolog, ubiquitin recognition factor [Source:ZFIN;Acc:ZDB-GENE-030131-5658];primary_assembly:Ssal_v3.1:28:32365358:32399410:-1 gene:ENSSSAG00000067003.2 transcript:ENSSSAT00000113754.2 gene_b…				68803.28;67716.65;72075.61;66442.61;68318.87;69763.09;69303.57	21	19	19	20	20	21	17	19	21	19	443.5845031738281	445.0598449707031	484.156	391.3577575683594	374.1007995605469	353.1355895996094	469.6365051269531	374.877	391.78277587890625	370.4978332519531
ENSSSAP00000003991.2	pep	Unknown	primary_assembly:Ssal_v3.1:3:30927236:30948334:-1 gene:ENSSSAG00000001978.2 transcript:ENSSSAT00000004250.2 gene_biotype:protein_coding transcript_biotype:protein_coding gene_symbol:ripk1l description:receptor (TNFRSF)-interacting serine-threonine kinase 1, like [Source:ZFIN;Acc:ZDB-GENE-070705-132]				70430.3	2	2	2	2	2	2	1	1	2	2	78.72240447998047	119.68576049804688	97.62500762939453	73.7193	77.5111	87.00324249267578	72.9521	52.92271041870117	51.22161865234375	56.61622619628906
ENSSSAP00000004024.1;ENSSSAP00000004031.1;ENSSSAP00000004064.2;ENSSSAP00000004111.2;ENSSSAP00000004121.1;ENSSSAP00000004145.2;ENSSSAP00000004153.2;ENSSSAP00000004157.1;ENSSSAP00000092060.2;ENSSSAP00000092069.1;ENSSSAP00000092076.2;ENSSSAP00000092185.2;ENSSSAP00000092189.1;ENSSSAP00000092190.2;ENSSSAP00000092193.2;ENSSSAP00000092195.2;ENSSSAP00000092232.2;ENSSSAP00000092246.2;ENSSSAP00000107962.2;…	pep	Unknown	primary_assembly:Ssal_v3.1:5:37884799:37915193:1 gene:ENSSSAG00000001992.2 transcript:ENSSSAT00000004283.2 gene_biotype:protein_coding transcript_biotype:protein_coding gene_symbol:fbxw11a description:F-box and WD repeat domain containing 11a [Source:ZFIN;Acc:ZDB-GENE-030131-6305];primary_assembly:Ssal_v3.1:5:37884348:37946627:1 gene:ENSSSAG00000001992.2 transcript:ENSSSAT00000004290.2 gene_bioty…				64442.34;60685.99;58616.79;59369.6;63316.01;61278.99;61499.16;60516.9;60576.21;67470.53;58901.98;64815.56;66785.36;63730.24;65926.41;61075.27;59848.07;60036.51;57264.4;56668.49;59030.45;54492.07;60685.99	9	8	8	5	10	10	6	6	9	7	123.77898406982422	132.59640502929688	128.8030548095703	104.8421859741211	141.39389038085938	130.40036010742188	198.95082092285156	108.06441497802734	137.3267822265625	114.4162826538086
ENSSSAP00000004035.2;ENSSSAP00000004040.1;ENSSSAP00000004050.2;ENSSSAP00000004053.2;ENSSSAP00000050964.2;ENSSSAP00000059004.2;ENSSSAP00000059026.2;ENSSSAP00000145527.1	pep	Unknown	primary_assembly:Ssal_v3.1:1:27177394:27210931:-1 gene:ENSSSAG00000001995.2 transcript:ENSSSAT00000004294.2 gene_biotype:protein_coding transcript_biotype:protein_coding gene_symbol:dlst description:dihydrolipoamide S-succinyltransferase [Source:ZFIN;Acc:ZDB-GENE-030326-1];primary_assembly:Ssal_v3.1:1:27177394:27210931:-1 gene:ENSSSAG00000001995.2 transcript:ENSSSAT00000004299.2 gene_biotype:prot…				45702.93;48613.27;41027.56;43209.17;48355.98;47736.26;45059.35;48234.66	3	4	3	3	4	3	4	3	3	3	73.71885681152344	72.24321746826172	76.02869415283203	95.18413543701172	73.05430603027344	103.53028106689453	98.4712	105.38394927978516	92.34333801269531	87.37527465820312
ENSSSAP00000004039.2;ENSSSAP00000004055.1;ENSSSAP00000004063.1;ENSSSAP00000125479.1;ENSSSAP00000149007.1;ENSSSAP00000178175.1	pep	Unknown	primary_assembly:Ssal_v3.1:3:66219828:66228732:1 gene:ENSSSAG00000001906.2 transcript:ENSSSAT00000004298.2 gene_biotype:protein_coding transcript_biotype:protein_coding gene_symbol:ACO2 description:aconitase 2 [Source:HGNC Symbol;Acc:HGNC:118];primary_assembly:Ssal_v3.1:3:66220403:66228732:1 gene:ENSSSAG00000001906.2 transcript:ENSSSAT00000004318.2 gene_biotype:protein_coding transcript_biotype:p…				83363.96;84392.31;83367;83691.31;83380.1;84962.01	21	21	20	23	22	21	21	22	22	21	596.9818725585938	631.086	611.6881103515625	999.472	632.6614379882812	656.2857055664062	563.892	846.6710815429688	568.3428344726562	665.121
ENSSSAP00000004060.2;ENSSSAP00000076044.2;ENSSSAP00000076051.2;ENSSSAP00000180330.1	pep	Unknown	primary_assembly:Ssal_v3.1:2:53243938:53250571:-1 gene:ENSSSAG00000107647.1 transcript:ENSSSAT00000004325.2 gene_biotype:protein_coding transcript_biotype:protein_coding gene_symbol:KPNA2 description:karyopherin subunit alpha 2 [Source:HGNC Symbol;Acc:HGNC:6395];primary_assembly:Ssal_v3.1:2:53244031:53250335:-1 gene:ENSSSAG00000107647.1 transcript:ENSSSAT00000109477.2 gene_biotype:protein_coding …				59163.55;55192.14;56346.16;56240.2	4	4	4	3	3	4	0	1	4	4	105.29499816894531	106.96656799316406	147.5722198486328	46.33291244506836	87.3024	107.225	116.06224822998047	22.993309020996094	140.9286651611328	91.39633178710938
ENSSSAP00000004067.2;ENSSSAP00000104720.1	pep	Unknown	primary_assembly:Ssal_v3.1:1:59348222:59402009:-1 gene:ENSSSAG00000001987.2 transcript:ENSSSAT00000004332.2 gene_biotype:protein_coding transcript_biotype:protein_coding gene_symbol:atp6v1ba description:ATPase, H+ transporting, lysosomal, V1 subunit B, member a [Source:ZFIN;Acc:ZDB-GENE-030711-3];primary_assembly:Ssal_v3.1:18:15151554:15195488:-1 gene:ENSSSAG00000076022.2 transcript:ENSSSAT000001…				55738.65;55738.65	31	29	28	29	33	31	32	29	27	28	1347.0330810546875	1328.08	1569.002685546875	1359.0787353515625	1125.181884765625	1259.66	1540.5640869140625	1078.5716552734375	1288.287353515625	1331.95
ENSSSAP00000004080.1;ENSSSAP00000116026.2;ENSSSAP00000153376.1	pep	Unknown	primary_assembly:Ssal_v3.1:1:50383239:50422032:1 gene:ENSSSAG00000001862.2 transcript:ENSSSAT00000004346.2 gene_biotype:protein_coding transcript_biotype:protein_coding gene_symbol:LDB1 description:LIM domain binding 1 [Source:HGNC Symbol;Acc:HGNC:6532];primary_assembly:Ssal_v3.1:18:5619215:5635693:-1 gene:ENSSSAG00000116511.1 transcript:ENSSSAT00000151199.2 gene_biotype:protein_coding transcript…				46177.12;41606.85;39730.52	1	1	1	1	1	1	1	1	1	1	75.89958190917969	70.47676849365234	57.491294860839844	52.53496170043945	70.63182830810547	69.1645	80.48566436767578	42.32076644897461	48.13042068481445	96.66902160644531
ENSSSAP00000004095.1;ENSSSAP00000131259.1	pep	Unknown	primary_assembly:Ssal_v3.1:5:24845336:24920296:1 gene:ENSSSAG00000002027.2 transcript:ENSSSAT00000004365.2 gene_biotype:protein_coding transcript_biotype:protein_coding gene_symbol:tnmd description:tenomodulin [Source:ZFIN;Acc:ZDB-GENE-080220-31];primary_assembly:Ssal_v3.1:9:57724192:57850858:1 gene:ENSSSAG00000085827.1 transcript:ENSSSAT00000174483.1 gene_biotype:protein_coding transcript_biotyp…				35281.08;35002.84	0	0	0	2	2	2	1	2	2	2	35.25632858276367	NaN	NaN	1877.1541748046875	195.7162322998047	60.43938064575195	67.30640411376953	62.55335235595703	77.60167694091797	120.05056762695312
ENSSSAP00000004110.2;ENSSSAP00000004129.2;ENSSSAP00000004142.2;ENSSSAP00000080383.2;ENSSSAP00000153000.1;ENSSSAP00000155046.1;ENSSSAP00000178615.1	pep	Unknown	primary_assembly:Ssal_v3.1:1:83818318:83934967:1 gene:ENSSSAG00000002008.2 transcript:ENSSSAT00000004382.2 gene_biotype:protein_coding transcript_biotype:protein_coding gene_symbol:mkk6b description:mitogen-activated protein kinase kinase 6 [Source:NCBI gene;Acc:65239];primary_assembly:Ssal_v3.1:1:83818950:83869079:1 gene:ENSSSAG00000002008.2 transcript:ENSSSAT00000004404.2 gene_biotype:protein_c…				44141.77;37494.69;37488.45;38400.46;37510.55;38156.19;39974.22	1	1	1	1	1	0	0	1	1	1	166.2799835205078	180.84759521484375	173.2992401123047	245.33663940429688	206.56015014648438	243.7572784423828	NaN	223.06642150878906	136.0430450439453	170.7978973388672
ENSSSAP00000004114.2;ENSSSAP00000128945.1	pep	Unknown	primary_assembly:Ssal_v3.1:5:62209195:62215090:1 gene:ENSSSAG00000002035.2 transcript:ENSSSAT00000004386.2 gene_biotype:protein_coding transcript_biotype:protein_coding gene_symbol:nudt17 description:nudix (nucleoside diphosphate linked moiety X)-type motif 17 [Source:NCBI gene;Acc:556651];primary_assembly:Ssal_v3.1:5:62209069:62215090:1 gene:ENSSSAG00000002035.2 transcript:ENSSSAT00000244633.1 g…				29755.11;32652.47	3	3	3	3	3	3	3	3	3	3	83.73594665527344	112.15060424804688	88.8373	151.808	111.46758270263672	86.73145294189453	111.02259063720703	131.24551391601562	78.02193450927734	117.16282653808594
ENSSSAP00000004117.2	pep	Unknown	primary_assembly:Ssal_v3.1:9:84670735:84675372:-1 gene:ENSSSAG00000042343.2 transcript:ENSSSAT00000004391.2 gene_biotype:protein_coding transcript_biotype:protein_coding				45341.8	12	12	12	10	11	9	8	8	10	11	108.46173858642578	100.63652801513672	94.95207214355469	87.71527862548828	98.43328094482422	108.98382568359375	118.28376770019531	76.2012	103.01461791992188	95.96385192871094
ENSSSAP00000004118.2;ENSSSAP00000004158.1;ENSSSAP00000004182.1;ENSSSAP00000004207.2	pep	Unknown	primary_assembly:Ssal_v3.1:3:72173111:72184214:-1 gene:ENSSSAG00000001956.2 transcript:ENSSSAT00000004392.2 gene_biotype:protein_coding transcript_biotype:protein_coding gene_symbol:tbc1d17 description:TBC1 domain family, member 17 [Source:ZFIN;Acc:ZDB-GENE-050522-79];primary_assembly:Ssal_v3.1:3:72173111:72183843:-1 gene:ENSSSAG00000001956.2 transcript:ENSSSAT00000004440.2 gene_biotype:protein_c…				74820.39;72307.55;75238.91;73294.64	15	17	17	15	17	17	12	15	18	16	425.9861145019531	408.0371398925781	448.1790466308594	437.83197021484375	387.84869384765625	433.8965759277344	387.4890441894531	379.9097900390625	440.197	421.3171081542969
ENSSSAP00000004134.2;ENSSSAP00000044021.2;ENSSSAP00000067613.2;ENSSSAP00000067622.2;ENSSSAP00000067630.2;ENSSSAP00000121567.1;ENSSSAP00000126983.1;ENSSSAP00000129427.1;ENSSSAP00000131056.1;ENSSSAP00000136789.1;ENSSSAP00000139058.1;ENSSSAP00000149636.1;ENSSSAP00000152377.1;ENSSSAP00000160139.1;ENSSSAP00000174584.1	pep	Unknown	primary_assembly:Ssal_v3.1:12:17240316:17311821:1 gene:ENSSSAG00000101100.1 transcript:ENSSSAT00000004412.2 gene_biotype:protein_coding transcript_biotype:protein_coding;primary_assembly:Ssal_v3.1:12:17244018:17311685:1 gene:ENSSSAG00000101100.1 transcript:ENSSSAT00000070677.2 gene_biotype:protein_coding transcript_biotype:protein_coding;primary_assembly:Ssal_v3.1:2:70456073:70474551:-1 gene:ENSS…				48157.45;46604.76;42199.33;42625.19;41393.5;46752.81;44605.39;42230.8;44512.6;44778.65;41312.66;42625.19;46149.19;46394.48;46037.1	3	4	4	3	4	4	4	4	4	4	103.16896057128906	119.91717529296875	104.20027160644531	115.85687255859375	117.52128601074219	135.4585723876953	188.1575469970703	134.88064575195312	100.88317108154297	101.03742218017578
ENSSSAP00000004135.1;ENSSSAP00000004139.2;ENSSSAP00000101356.2;ENSSSAP00000134211.1	pep	Unknown	primary_assembly:Ssal_v3.1:3:51659539:51670837:-1 gene:ENSSSAG00000002044.2 transcript:ENSSSAT00000004413.2 gene_biotype:protein_coding transcript_biotype:protein_coding gene_symbol:rabep2 description:rabaptin, RAB GTPase binding effector protein 2 [Source:NCBI gene (formerly Entrezgene);Acc:100380528];primary_assembly:Ssal_v3.1:3:51654717:51670837:-1 gene:ENSSSAG00000002044.2 transcript:ENSSSAT0…				53379.84;53379.84;51356.77;53091.64	6	5	6	6	4	3	3	5	5	5	55.314151763916016	54.852420806884766	56.95391845703125	58.27415466308594	26.07610511779785	55.33513259887695	55.40790939331055	53.116947174072266	41.396175384521484	33.20320510864258
ENSSSAP00000004148.2	pep	Unknown	primary_assembly:Ssal_v3.1:5:72530455:72565270:-1 gene:ENSSSAG00000002063.2 transcript:ENSSSAT00000004430.2 gene_biotype:protein_coding transcript_biotype:protein_coding gene_symbol:ephb6 description:eph receptor B6 [Source:ZFIN;Acc:ZDB-GENE-100922-51]				162838	6	4	4	4	5	8	4	8	5	7	121.7752914428711	142.35171508789062	114.26519012451172	112.65058898925781	121.94459533691406	177.55702209472656	194.8753204345703	158.08538818359375	83.48082733154297	121.06005096435547
ENSSSAP00000004165.1;ENSSSAP00000127085.1;ENSSSAP00000181936.1	pep	Unknown	primary_assembly:Ssal_v3.1:3:49438629:49457705:1 gene:ENSSSAG00000002067.2 transcript:ENSSSAT00000004448.2 gene_biotype:protein_coding transcript_biotype:protein_coding;primary_assembly:Ssal_v3.1:3:49444150:49452497:1 gene:ENSSSAG00000002067.2 transcript:ENSSSAT00000206795.1 gene_biotype:protein_coding transcript_biotype:protein_coding;primary_assembly:Ssal_v3.1:3:49433670:49452497:1 gene:ENSSSAG…				31171.39;29240.22;31580.04	1	1	0	0	1	1	0	1	1	1	26.2683	26.85746955871582	15.814311027526855	NaN	30.354036331176758	20.690872192382812	30.096134185791016	21.324560165405273	24.832754135131836	29.80765151977539
ENSSSAP00000004175.1;ENSSSAP00000004185.2;ENSSSAP00000144296.1	pep	Unknown	primary_assembly:Ssal_v3.1:5:62229720:62245468:1 gene:ENSSSAG00000002071.2 transcript:ENSSSAT00000004461.2 gene_biotype:protein_coding transcript_biotype:protein_coding description:metaxin 1a [Source:ZFIN;Acc:ZDB-GENE-060606-2];primary_assembly:Ssal_v3.1:5:62236613:62245468:1 gene:ENSSSAG00000002071.2 transcript:ENSSSAT00000004472.2 gene_biotype:protein_coding transcript_biotype:protein_coding de…				36647.76;34720.53;37130.3	9	9	9	9	10	8	5	10	10	9	314.35308837890625	342.464	282.671	293.77056884765625	264.3318176269531	260.2881164550781	189.9690399169922	277.83367919921875	303.977	286.9282531738281
ENSSSAP00000004184.2	pep	Unknown	primary_assembly:Ssal_v3.1:1:132684845:132837705:-1 gene:ENSSSAG00000002083.2 transcript:ENSSSAT00000004471.2 gene_biotype:protein_coding transcript_biotype:protein_coding gene_symbol:pdlim5b description:PDZ and LIM domain 5b [Source:ZFIN;Acc:ZDB-GENE-040426-908]				66146.6	31	30	30	25	30	32	27	28	32	31	1667.0296630859375	1628.0936279296875	1291.700439453125	745.9215087890625	1585.0228271484375	1849.76	1122.461669921875	1136.772705078125	3115.68	1712.41
ENSSSAP00000004227.1;ENSSSAP00000004236.1	pep	Unknown	primary_assembly:Ssal_v3.1:1:30272667:30311701:1 gene:ENSSSAG00000001667.2 transcript:ENSSSAT00000004518.2 gene_biotype:protein_coding transcript_biotype:protein_coding gene_symbol:ppp2r5eb description:protein phosphatase 2, regulatory subunit B', epsilon isoform b [Source:ZFIN;Acc:ZDB-GENE-030904-6];primary_assembly:Ssal_v3.1:1:30272667:30311701:1 gene:ENSSSAG00000001667.2 transcript:ENSSSAT0000…				54513.12;52263.62	14	14	13	13	14	14	11	14	13	12	755.1090698242188	684.9808349609375	659.9141235351562	626.3446044921875	738.341	761.0367431640625	724.9883422851562	714.0549926757812	700.8619384765625	766.13
ENSSSAP00000004233.2	pep	Unknown	primary_assembly:Ssal_v3.1:3:49483937:49493298:-1 gene:ENSSSAG00000002099.2 transcript:ENSSSAT00000004525.2 gene_biotype:protein_coding transcript_biotype:protein_coding				44682.1	7	7	7	7	6	7	6	7	7	7	186.8654022216797	182.7566680908203	215.88055419921875	301.8148193359375	176.79202270507812	196.47076416015625	213.48052978515625	203.9365692138672	189.8958740234375	218.02464294433594
ENSSSAP00000004234.2;ENSSSAP00000004242.2;ENSSSAP00000004248.2;ENSSSAP00000004252.2;ENSSSAP00000004257.2;ENSSSAP00000004258.2;ENSSSAP00000004271.2;ENSSSAP00000004290.2;ENSSSAP00000004303.2;ENSSSAP00000004314.2	pep	Unknown	primary_assembly:Ssal_v3.1:5:25027134:25062258:-1 gene:ENSSSAG00000002107.2 transcript:ENSSSAT00000004526.2 gene_biotype:protein_coding transcript_biotype:protein_coding gene_symbol:sept6 description:septin 6 [Source:ZFIN;Acc:ZDB-GENE-030131-1414];primary_assembly:Ssal_v3.1:5:25022449:25065817:-1 gene:ENSSSAG00000002107.2 transcript:ENSSSAT00000004534.2 gene_biotype:protein_coding transcript_biot…				50991.26;50044.25;49483.52;49019.87;48389.27;48958.84;48958.84;50007.25;48880.8;49164.12	2	2	2	2	2	2	2	2	2	2	32.14950180053711	42.99698257446289	53.15488052368164	44.3593	41.5286	26.81688117980957	96.14215850830078	43.10181427001953	17.594188690185547	24.782302856445312
ENSSSAP00000004259.1;ENSSSAP00000004317.1;ENSSSAP00000042323.2;ENSSSAP00000042340.2;ENSSSAP00000042358.2;ENSSSAP00000042450.2;ENSSSAP00000168572.1;ENSSSAP00000176480.1;ENSSSAP00000178970.1	pep	Unknown	primary_assembly:Ssal_v3.1:3:60188993:60203100:1 gene:ENSSSAG00000001966.2 transcript:ENSSSAT00000004551.2 gene_biotype:protein_coding transcript_biotype:protein_coding gene_symbol:fbxl20 description:F-box and leucine-rich repeat protein 20 [Source:ZFIN;Acc:ZDB-GENE-081031-27];primary_assembly:Ssal_v3.1:3:60193060:60203100:1 gene:ENSSSAG00000001966.2 transcript:ENSSSAT00000004609.2 gene_biotype:p…				48367.17;47590.32;49128.8;44881.98;48367.17;45349.73;47331.06;46783.34;47331.06	4	4	4	4	4	4	3	3	3	2	35.84403610229492	42.46901321411133	39.974769592285156	51.53850555419922	54.467159271240234	47.97108459472656	84.3345	34.7988	30.46416664123535	30.18647575378418
ENSSSAP00000004285.2;ENSSSAP00000133220.1;ENSSSAP00000147286.1	pep	Unknown	primary_assembly:Ssal_v3.1:5:72808633:72829020:1 gene:ENSSSAG00000002122.2 transcript:ENSSSAT00000004577.2 gene_biotype:protein_coding transcript_biotype:protein_coding gene_symbol:epn1 description:epsin 1 [Source:NCBI gene (formerly Entrezgene);Acc:100380412];primary_assembly:Ssal_v3.1:2:21290165:21373249:-1 gene:ENSSSAG00000007997.2 transcript:ENSSSAT00000211050.1 gene_biotype:protein_coding tr…				66879.94;67047.2;65212.28	5	5	5	4	1	3	1	4	5	5	114.70160675048828	112.03089904785156	95.33332061767578	103.31979370117188	122.91797637939453	107.0234603881836	111.94059753417969	125.30132293701172	91.42201232910156	104.72299194335938
ENSSSAP00000004300.2;ENSSSAP00000004312.2;ENSSSAP00000103612.1	pep	Unknown	primary_assembly:Ssal_v3.1:4:14169194:14176557:1 gene:ENSSSAG00000002121.2 transcript:ENSSSAT00000004592.2 gene_biotype:protein_coding transcript_biotype:protein_coding gene_symbol:abce1 description:ATP-binding cassette, sub-family E (OABP), member 1 [Source:NCBI gene (formerly Entrezgene);Acc:100194739];primary_assembly:Ssal_v3.1:4:14169194:14176557:1 gene:ENSSSAG00000002121.2 transcript:ENSSSAT…				63356.67;67621.55;67621.55	27	26	27	25	28	28	26	25	28	25	1274.0264892578125	1310.320556640625	1198.6280517578125	1069.3123779296875	1305.699462890625	1228.2557373046875	1119.93	1137.4901123046875	1314.0045166015625	1241.18
ENSSSAP00000004318.2	pep	Unknown	primary_assembly:Ssal_v3.1:5:17738444:17744512:1 gene:ENSSSAG00000001980.2 transcript:ENSSSAT00000004610.2 gene_biotype:protein_coding transcript_biotype:protein_coding gene_symbol:pola2 description:polymerase (DNA directed), alpha 2 [Source:NCBI gene (formerly Entrezgene);Acc:100195123]				67952.1	13	13	11	10	11	12	5	9	12	11	110.27752685546875	100.13179779052734	84.28992462158203	59.50876998901367	95.03240966796875	97.25200653076172	142.73672485351562	52.5958	104.7671127319336	92.15565490722656
ENSSSAP00000004321.1;ENSSSAP00000042033.1;ENSSSAP00000169919.1	pep	Unknown	primary_assembly:Ssal_v3.1:3:72153994:72167008:-1 gene:ENSSSAG00000002129.2 transcript:ENSSSAT00000004613.2 gene_biotype:protein_coding transcript_biotype:protein_coding gene_symbol:nucb1 description:nucleobindin 1 [Source:ZFIN;Acc:ZDB-GENE-060825-222];primary_assembly:Ssal_v3.1:6:29688922:29700334:1 gene:ENSSSAG00000044642.2 transcript:ENSSSAT00000068524.2 gene_biotype:protein_coding transcript_…				53759.92;53747.82;54393.6	26	24	25	23	21	24	20	22	24	22	572.0332641601562	575.2709350585938	659.6445922851562	538.4159545898438	317.81	466.43060302734375	476.7227783203125	358.221	484.59307861328125	372.5130310058594
ENSSSAP00000004322.1	pep	Unknown	primary_assembly:Ssal_v3.1:3:66170149:66181304:1 gene:ENSSSAG00000002075.2 transcript:ENSSSAT00000004614.2 gene_biotype:protein_coding transcript_biotype:protein_coding gene_symbol:ZC3H7B description:zinc finger CCCH-type containing 7B [Source:HGNC Symbol;Acc:HGNC:30869]				90901.3	1	1	1	0	1	0	0	0	0	1	17.160438537597656	21.4077	26.776859283447266	NaN	28.18467903137207	NaN	NaN	NaN	22.978899002075195	11.628619194030762
ENSSSAP00000004335.2	pep	Unknown	primary_assembly:Ssal_v3.1:3:49674410:49681899:1 gene:ENSSSAG00000002136.2 transcript:ENSSSAT00000004627.2 gene_biotype:protein_coding transcript_biotype:protein_coding gene_symbol:RT34 description:mitochondrial ribosomal protein S34 [Source:ZFIN;Acc:ZDB-GENE-041114-71]				26200.3	5	5	5	5	4	5	5	5	5	5	302.5024719238281	296.8410949707031	251.58213806152344	217.8269805908203	257.0572509765625	241.03814697265625	257.2626647949219	218.53604125976562	286.80694580078125	251.97653198242188
ENSSSAP00000004338.2;ENSSSAP00000004343.2;ENSSSAP00000157468.1	pep	Unknown	primary_assembly:Ssal_v3.1:6:92883767:92916306:-1 gene:ENSSSAG00000002134.2 transcript:ENSSSAT00000004630.2 gene_biotype:protein_coding transcript_biotype:protein_coding gene_symbol:aldh8a1 description:aldehyde dehydrogenase 8 family, member A1 [Source:NCBI gene;Acc:447801];primary_assembly:Ssal_v3.1:6:92883777:92916510:-1 gene:ENSSSAG00000002134.2 transcript:ENSSSAT00000004635.2 gene_biotype:pro…				53193.28;53408.54;53408.54	1	1	1	0	0	0	0	0	0	0	23.599658966064453	25.49169158935547	21.570415496826172	NaN	NaN	NaN	NaN	NaN	NaN	NaN
ENSSSAP00000004339.1;ENSSSAP00000049535.2	pep	Unknown	primary_assembly:Ssal_v3.1:2:20277830:20286003:1 gene:ENSSSAG00000093728.1 transcript:ENSSSAT00000004631.2 gene_biotype:protein_coding transcript_biotype:protein_coding gene_symbol:rpl18 description:ribosomal protein L18 [Source:ZFIN;Acc:ZDB-GENE-040801-165];primary_assembly:Ssal_v3.1:5:73833029:73843940:-1 gene:ENSSSAG00000002140.2 transcript:ENSSSAT00000077453.2 gene_biotype:protein_coding tran…				21555.46;21555.46	13	13	10	10	14	13	16	11	11	10	12602.1	14077.5	13798.2	13431.9	20737	16852.7	34073.1	13277	13615.6	13241
ENSSSAP00000004354.1;ENSSSAP00000004358.2;ENSSSAP00000132958.1;ENSSSAP00000166763.1;ENSSSAP00000176509.1;ENSSSAP00000180008.1	pep	Unknown	primary_assembly:Ssal_v3.1:1:88278681:88285813:-1 gene:ENSSSAG00000002137.2 transcript:ENSSSAT00000004647.2 gene_biotype:protein_coding transcript_biotype:protein_coding gene_symbol:rangap1b description:Ran GTPase activating protein 1b [Source:ZFIN;Acc:ZDB-GENE-040426-1921];primary_assembly:Ssal_v3.1:1:88279904:88285813:-1 gene:ENSSSAG00000002137.2 transcript:ENSSSAT00000004651.2 gene_biotype:pro…				61046.31;51174.86;63627.29;61618.05;60878.33;60368.51	5	6	5	4	4	3	0	3	6	6	38.36823654174805	43.296573638916016	26.313152313232422	16.248882293701172	24.26239585876465	31.336992263793945	NaN	25.998825073242188	37.895545959472656	34.065345764160156
ENSSSAP00000004361.2;ENSSSAP00000004372.2;ENSSSAP00000004376.2;ENSSSAP00000004378.1;ENSSSAP00000160944.1	pep	Unknown	primary_assembly:Ssal_v3.1:1:51000808:51040072:-1 gene:ENSSSAG00000002144.2 transcript:ENSSSAT00000004654.2 gene_biotype:protein_coding transcript_biotype:protein_coding;primary_assembly:Ssal_v3.1:1:51000808:51021414:-1 gene:ENSSSAG00000002144.2 transcript:ENSSSAT00000004665.2 gene_biotype:protein_coding transcript_biotype:protein_coding;primary_assembly:Ssal_v3.1:1:51000808:51008108:-1 gene:ENSS…				45419.22;45195.11;45279.5;43458.03;41003.99	5	5	5	4	5	5	4	5	5	5	140.30868530273438	130.7698974609375	138.4540252685547	92.05323028564453	172.0968780517578	179.9447784423828	119.42608642578125	151.6309356689453	131.63632202148438	102.53968048095703
ENSSSAP00000004374.2;ENSSSAP00000004564.2;ENSSSAP00000004648.2;ENSSSAP00000005017.2;ENSSSAP00000005031.2;ENSSSAP00000005040.2;ENSSSAP00000005077.2;ENSSSAP00000005118.2;ENSSSAP00000005123.2;ENSSSAP00000087784.2;ENSSSAP00000122815.1;ENSSSAP00000125252.1;ENSSSAP00000130906.1;ENSSSAP00000131820.1;ENSSSAP00000132717.1;ENSSSAP00000136582.1;ENSSSAP00000138409.1;ENSSSAP00000144075.1;ENSSSAP00000144470.1;…	pep	Unknown	primary_assembly:Ssal_v3.1:5:38379408:38385895:1 gene:ENSSSAG00000098808.1 transcript:ENSSSAT00000004667.2 gene_biotype:protein_coding transcript_biotype:protein_coding;primary_assembly:Ssal_v3.1:5:38385987:38495680:1 gene:ENSSSAG00000002291.2 transcript:ENSSSAT00000004882.2 gene_biotype:protein_coding transcript_biotype:protein_coding;primary_assembly:Ssal_v3.1:5:38337731:38340930:1 gene:ENSSSAG…				86465.1;104405.28;88201.06;86862.55;91326.69;89956.19;94872.74;46240.57;93864.48;94986.55;106367.54;96810.58;103758.88;102274.65;90746.34;95465.04;99581.4;101237.7;102670.11;90263.04;99600.4;96409.55;90328.98;69440.92;118837.48;94197.04;88811.9	2	2	2	2	1	2	1	1	0	2	67.41200256347656	65.9663	86.28156280517578	60.67061996459961	81.96613311767578	61.45964431762695	125.90106964111328	107.77649688720703	58.92221450805664	47.74956512451172
ENSSSAP00000004375.2;ENSSSAP00000004380.1	pep	Unknown	primary_assembly:Ssal_v3.1:5:25069983:25071603:-1 gene:ENSSSAG00000002154.2 transcript:ENSSSAT00000004668.2 gene_biotype:protein_coding transcript_biotype:protein_coding gene_symbol:rpl39 description:ribosomal protein L39 [Source:ZFIN;Acc:ZDB-GENE-040625-51];primary_assembly:Ssal_v3.1:5:25069983:25070968:-1 gene:ENSSSAG00000002154.2 transcript:ENSSSAT00000004674.2 gene_biotype:protein_coding tran…				19994.37;5967.2	2	2	2	2	2	2	2	2	2	2	1024.3316650390625	956.659	936.4105224609375	761.9155883789062	696.3792114257812	732.6221923828125	940.8675537109375	547.4373779296875	777.122	834.871
ENSSSAP00000004397.1;ENSSSAP00000050447.1;ENSSSAP00000050465.1	pep	Unknown	primary_assembly:Ssal_v3.1:6:46690082:46696466:-1 gene:ENSSSAG00000002161.2 transcript:ENSSSAT00000004692.2 gene_biotype:protein_coding transcript_biotype:protein_coding;primary_assembly:Ssal_v3.1:3:54662366:54667582:1 gene:ENSSSAG00000050408.2 transcript:ENSSSAT00000078697.2 gene_biotype:protein_coding transcript_biotype:protein_coding;primary_assembly:Ssal_v3.1:3:54663653:54667582:1 gene:ENSSSA…				18115.92;18115.92;19608.65	8	7	7	7	8	8	6	8	8	7	271.3294677734375	261.039	228.20071411132812	244.9336395263672	268.21002197265625	289.4532470703125	323.656	244.53958129882812	252.92413330078125	276.7745361328125
ENSSSAP00000004398.2;ENSSSAP00000101421.2	pep	Unknown	primary_assembly:Ssal_v3.1:23:2940430:2967432:1 gene:ENSSSAG00000074838.2 transcript:ENSSSAT00000004693.2 gene_biotype:protein_coding transcript_biotype:protein_coding;primary_assembly:Ssal_v3.1:23:2942348:2967432:1 gene:ENSSSAG00000074838.2 transcript:ENSSSAT00000135945.2 gene_biotype:protein_coding transcript_biotype:protein_coding				103799.01;105103.91	16	15	16	12	14	14	13	15	15	15	305.0295104980469	307.2906799316406	355.1018371582031	189.58387756347656	259.65289306640625	309.9882507324219	271.6101989746094	218.06808471679688	371.6390075683594	311.09588623046875
ENSSSAP00000004411.2	pep	Unknown	primary_assembly:Ssal_v3.1:5:17720424:17721655:1 gene:ENSSSAG00000089658.1 transcript:ENSSSAT00000004707.2 gene_biotype:protein_coding transcript_biotype:protein_coding				13774.5	6	6	6	6	6	5	6	6	6	6	298.7490539550781	276.1079406738281	207.15138244628906	199.2034454345703	222.74896240234375	139.91798400878906	447.28424072265625	337.44989013671875	376.0857238769531	399.965
ENSSSAP00000004420.1	pep	Unknown	primary_assembly:Ssal_v3.1:6:46707835:46715613:-1 gene:ENSSSAG00000002181.2 transcript:ENSSSAT00000004717.2 gene_biotype:protein_coding transcript_biotype:protein_coding				174556	0	0	0	10	0	0	0	0	0	0	NaN	NaN	NaN	66.93802642822266	NaN	NaN	NaN	NaN	NaN	NaN
ENSSSAP00000004427.2;ENSSSAP00000041118.1;ENSSSAP00000135068.1;ENSSSAP00000163882.1;ENSSSAP00000176535.1	pep	Unknown	primary_assembly:Ssal_v3.1:9:84705868:84723057:-1 gene:ENSSSAG00000044963.2 transcript:ENSSSAT00000004724.2 gene_biotype:protein_coding transcript_biotype:protein_coding gene_symbol:si:ch1073-303k11.2 description:si:ch1073-303k11.2 [Source:ZFIN;Acc:ZDB-GENE-141216-99];primary_assembly:Ssal_v3.1:9:84705780:84719570:-1 gene:ENSSSAG00000044963.2 transcript:ENSSSAT00000067464.2 gene_biotype:protein_c…				28227.17;28227.17;28227.17;28227.17;28227.17	0	0	1	1	0	0	0	0	1	1	22.569244384765625	9.772687911987305	9.737382888793945	40.8365	21.015111923217773	15.999086380004883	NaN	NaN	45.993343353271484	13.28766918182373
ENSSSAP00000004432.1	pep	Unknown	primary_assembly:Ssal_v3.1:1:88284659:88312492:1 gene:ENSSSAG00000002171.2 transcript:ENSSSAT00000004729.2 gene_biotype:protein_coding transcript_biotype:protein_coding gene_symbol:zc3h7bb description:zinc finger CCCH-type containing 7Bb [Source:ZFIN;Acc:ZDB-GENE-080208-7]				99029	12	12	11	10	13	12	9	10	11	11	251.3376922607422	280.8727722167969	304.56463623046875	308.08465576171875	303.7789306640625	291.9486083984375	307.1006164550781	302.5796203613281	255.69512939453125	236.73
ENSSSAP00000004447.2;ENSSSAP00000004458.2;ENSSSAP00000004471.2	pep	Unknown	primary_assembly:Ssal_v3.1:1:51021872:51029533:1 gene:ENSSSAG00000002187.2 transcript:ENSSSAT00000004745.2 gene_biotype:protein_coding transcript_biotype:protein_coding;primary_assembly:Ssal_v3.1:1:51019659:51029533:1 gene:ENSSSAG00000002187.2 transcript:ENSSSAT00000004758.2 gene_biotype:protein_coding transcript_biotype:protein_coding;primary_assembly:Ssal_v3.1:1:51019659:51029533:1 gene:ENSSSAG…				30079.17;27216.56;31567.58	10	9	11	11	8	9	7	9	6	10	178.15216064453125	211.95101928710938	217.16773986816406	290.7784729003906	215.05795288085938	210.0159912109375	381.2579650878906	315.022	132.5723114013672	191.2003631591797
ENSSSAP00000004449.1	pep	Unknown	primary_assembly:Ssal_v3.1:5:25071616:25081417:-1 gene:ENSSSAG00000002179.2 transcript:ENSSSAT00000004747.2 gene_biotype:protein_coding transcript_biotype:protein_coding gene_symbol:upf3b description:UPF3B regulator of nonsense mediated mRNA decay [Source:ZFIN;Acc:ZDB-GENE-040426-1630]				57413	3	3	3	3	3	3	3	3	3	3	63.868309020996094	73.26528930664062	60.24890899658203	73.34294128417969	91.0594	77.44918060302734	81.7273	85.40087127685547	66.76673889160156	86.61161041259766
ENSSSAP00000004450.2	pep	Unknown	primary_assembly:Ssal_v3.1:9:18212900:18255263:-1 gene:ENSSSAG00000002208.2 transcript:ENSSSAT00000004748.2 gene_biotype:protein_coding transcript_biotype:protein_coding				159608	30	29	28	22	27	28	14	27	31	29	147.24046325683594	155.76719665527344	129.05227661132812	112.02617645263672	139.7848663330078	142.90541076660156	106.38679504394531	126.499	175.86990356445312	154.1812744140625
ENSSSAP00000004452.2	pep	Unknown	primary_assembly:Ssal_v3.1:1:123896315:123942864:1 gene:ENSSSAG00000001512.2 transcript:ENSSSAT00000004750.2 gene_biotype:protein_coding transcript_biotype:protein_coding				71860.7	2	1	1	1	1	2	0	2	2	1	218.94732666015625	154.68572998046875	308.21307373046875	335.212	204.39988708496094	169.16958618164062	139.2209930419922	221.60757446289062	177.47531127929688	177.32330322265625
ENSSSAP00000004477.2	pep	Unknown	primary_assembly:Ssal_v3.1:7:37584215:37588590:-1 gene:ENSSSAG00000002223.2 transcript:ENSSSAT00000004782.2 gene_biotype:protein_coding transcript_biotype:protein_coding				32730.7	6	6	6	4	3	5	0	4	6	5	90.10319519042969	86.64505004882812	92.06891632080078	50.749576568603516	105.57225036621094	133.8138885498047	101.10342407226562	68.22968292236328	115.47647857666016	104.10761260986328
ENSSSAP00000004478.2;ENSSSAP00000048481.2;ENSSSAP00000048491.1;ENSSSAP00000048742.2;ENSSSAP00000048851.2;ENSSSAP00000048932.2;ENSSSAP00000088689.2;ENSSSAP00000088864.2;ENSSSAP00000088869.2;ENSSSAP00000102928.2	pep	Unknown	primary_assembly:Ssal_v3.1:4:66515931:66540899:1 gene:ENSSSAG00000068931.2 transcript:ENSSSAT00000004784.2 gene_biotype:protein_coding transcript_biotype:protein_coding;primary_assembly:Ssal_v3.1:13:67582368:67592663:-1 gene:ENSSSAG00000048739.2 transcript:ENSSSAT00000075954.2 gene_biotype:protein_coding transcript_biotype:protein_coding;primary_assembly:Ssal_v3.1:13:67581965:67592663:-1 gene:ENS…				73063.74;70379.48;79362.94;71697.89;73718.08;71366.46;77606.77;76359.07;79678.79;71583.9	23	23	18	17	25	24	23	20	20	18	13862.5	12715.7	13462.9	10849.9	13795.5	14212.3	18397	11083.8	14641.4	12291.3
ENSSSAP00000004493.2;ENSSSAP00000004509.2;ENSSSAP00000004540.2	pep	Unknown	primary_assembly:Ssal_v3.1:5:68746259:68751531:-1 gene:ENSSSAG00000002158.2 transcript:ENSSSAT00000004807.2 gene_biotype:protein_coding transcript_biotype:protein_coding gene_symbol:hsc70 description:heat shock cognate 70 [Source:NCBI gene (formerly Entrezgene);Acc:100196655];primary_assembly:Ssal_v3.1:5:68746266:68751531:-1 gene:ENSSSAG00000002158.2 transcript:ENSSSAT00000004824.2 gene_biotype:p…				75933.41;69195.28;68286.24	1	1	1	3	2	2	2	2	1	2	2159.72	2060.365966796875	2127.5	3291.207275390625	2027.887939453125	2131.966064453125	2449.713623046875	2031.0123291015625	2344.771728515625	1614.15
ENSSSAP00000004508.2	pep	Unknown	primary_assembly:Ssal_v3.1:3:51725756:51749738:1 gene:ENSSSAG00000002114.2 transcript:ENSSSAT00000004823.2 gene_biotype:protein_coding transcript_biotype:protein_coding gene_symbol:atxn2l description:ataxin 2-like [Source:ZFIN;Acc:ZDB-GENE-030131-3246]				99748.7	4	4	3	3	4	4	3	4	4	4	155.68820190429688	120.65946960449219	134.18014526367188	56.30603790283203	112.47378540039062	106.11632537841797	108.8753890991211	65.4053	109.24952697753906	98.76041412353516
ENSSSAP00000004519.2	pep	Unknown	primary_assembly:Ssal_v3.1:9:7560018:7568162:-1 gene:ENSSSAG00000002258.2 transcript:ENSSSAT00000004835.2 gene_biotype:protein_coding transcript_biotype:protein_coding gene_symbol:ythdf2 description:YTH N(6)-methyladenosine RNA binding protein 2 [Source:NCBI gene;Acc:393220]				63606	1	1	1	0	1	0	0	0	1	1	80.7399	90.66755676269531	73.54289245605469	NaN	73.54496765136719	NaN	NaN	NaN	85.68509674072266	45.14958953857422
ENSSSAP00000004528.1	pep	Unknown	primary_assembly:Ssal_v3.1:9:25185140:25188086:-1 gene:ENSSSAG00000002230.2 transcript:ENSSSAT00000004844.2 gene_biotype:protein_coding transcript_biotype:protein_coding gene_symbol:EIF5 description:eukaryotic translation initiation factor 5 [Source:HGNC Symbol;Acc:HGNC:3299]				11721.6	1	1	1	0	1	1	0	1	1	1	74.14747619628906	59.78603744506836	55.779911041259766	59.18037796020508	111.34329223632812	78.18187713623047	NaN	89.18341064453125	90.57190704345703	72.10681915283203
ENSSSAP00000004538.1;ENSSSAP00000004574.1	pep	Unknown	primary_assembly:Ssal_v3.1:9:29661059:29666197:1 gene:ENSSSAG00000002256.2 transcript:ENSSSAT00000004854.2 gene_biotype:protein_coding transcript_biotype:protein_coding gene_symbol:PSMC1 description:proteasome 26S subunit, ATPase 1 [Source:HGNC Symbol;Acc:HGNC:9547];primary_assembly:Ssal_v3.1:9:29661281:29666197:1 gene:ENSSSAG00000002256.2 transcript:ENSSSAT00000004892.2 gene_biotype:protein_codi…				49227.47;55572.31	32	33	29	29	31	30	29	30	30	28	1565.127685546875	1602.102294921875	1644.6265869140625	1392.267822265625	1462.68	1588.9488525390625	1506.1	1482.224853515625	1691.92	1696.8450927734375
ENSSSAP00000004542.2;ENSSSAP00000020826.1;ENSSSAP00000150289.1;ENSSSAP00000171671.1	pep	Unknown	primary_assembly:Ssal_v3.1:1:88352413:88362408:-1 gene:ENSSSAG00000002272.2 transcript:ENSSSAT00000004859.2 gene_biotype:protein_coding transcript_biotype:protein_coding gene_symbol:phf5a description:PHD finger protein 5A [Source:ZFIN;Acc:ZDB-GENE-021219-3];primary_assembly:Ssal_v3.1:28:14061453:14067771:-1 gene:ENSSSAG00000010141.2 transcript:ENSSSAT00000022293.2 gene_biotype:protein_coding tran…				11488.27;11488.27;11166.85;11892.72	8	7	7	7	8	8	8	7	7	7	559.4830322265625	552.1595458984375	560.1801147460938	536.8596801757812	484.59295654296875	590.9282836914062	523.2621459960938	419.2550354003906	488.1856384277344	491.02459716796875
ENSSSAP00000004544.2	pep	Unknown	primary_assembly:Ssal_v3.1:7:13421684:13431155:1 gene:ENSSSAG00000002269.2 transcript:ENSSSAT00000004861.2 gene_biotype:protein_coding transcript_biotype:protein_coding gene_symbol:rbm4.2 description:RNA binding motif protein 4.2 [Source:ZFIN;Acc:ZDB-GENE-030131-3019]				48312.5	16	16	16	15	17	16	17	16	16	16	1246.322021484375	1194.874267578125	1321.0465087890625	1059.2703857421875	1173.447021484375	1281.17	1044.21	1166.5531005859375	1249.728271484375	1256.490478515625
ENSSSAP00000004549.1;ENSSSAP00000004556.2;ENSSSAP00000020836.2;ENSSSAP00000177841.1	pep	Unknown	primary_assembly:Ssal_v3.1:1:88352426:88362393:-1 gene:ENSSSAG00000002272.2 transcript:ENSSSAT00000004866.2 gene_biotype:protein_coding transcript_biotype:protein_coding gene_symbol:phf5a description:PHD finger protein 5A [Source:ZFIN;Acc:ZDB-GENE-021219-3];primary_assembly:Ssal_v3.1:1:88348205:88362393:-1 gene:ENSSSAG00000002272.2 transcript:ENSSSAT00000004873.2 gene_biotype:protein_coding trans…				10287.89;11318.08;11774.69;13948.2	1	1	1	1	1	1	1	1	1	1	107.78794860839844	107.02823638916016	120.92181396484375	117.0959701538086	165.5953826904297	156.72142028808594	243.536	131.57748413085938	153.3861541748047	139.52894592285156
ENSSSAP00000004605.2	pep	Unknown	primary_assembly:Ssal_v3.1:5:38473746:38495680:1 gene:ENSSSAG00000002291.2 transcript:ENSSSAT00000004925.2 gene_biotype:protein_coding transcript_biotype:protein_coding				105965	1	3	3	2	1	2	1	3	1	2	31.05044937133789	25.563261032104492	46.94594192504883	43.75692367553711	49.73927307128906	19.042505264282227	74.32451629638672	41.41118240356445	24.135150909423828	13.681963920593262
ENSSSAP00000004606.2;ENSSSAP00000004667.1;ENSSSAP00000122662.1;ENSSSAP00000152207.1;ENSSSAP00000173895.1;ENSSSAP00000177746.1	pep	Unknown	primary_assembly:Ssal_v3.1:9:76360034:76379273:1 gene:ENSSSAG00000102465.1 transcript:ENSSSAT00000004927.2 gene_biotype:protein_coding transcript_biotype:protein_coding;primary_assembly:Ssal_v3.1:9:76368367:76383745:1 gene:ENSSSAG00000102465.1 transcript:ENSSSAT00000004999.2 gene_biotype:protein_coding transcript_biotype:protein_coding;primary_assembly:Ssal_v3.1:9:76366091:76383745:1 gene:ENSSSAG…				44879.49;48735.56;45842.28;53235.59;47935.82;48748.67	2	1	1	1	2	2	0	0	0	1	78.44523620605469	76.47264099121094	94.75071716308594	55.69245529174805	56.202110290527344	54.97648239135742	296.6444091796875	42.19816207885742	65.51805114746094	48.25661087036133
ENSSSAP00000004619.2;ENSSSAP00000124257.1;ENSSSAP00000138785.1;ENSSSAP00000166784.1	pep	Unknown	primary_assembly:Ssal_v3.1:6:95566449:95590958:-1 gene:ENSSSAG00000056949.2 transcript:ENSSSAT00000004943.2 gene_biotype:protein_coding transcript_biotype:protein_coding gene_symbol:RAB10 description:RAB10, member RAS oncogene family [Source:HGNC Symbol;Acc:HGNC:9759];primary_assembly:Ssal_v3.1:6:95565220:95590958:-1 gene:ENSSSAG00000056949.2 transcript:ENSSSAT00000215458.1 gene_biotype:protein_c…				22629.03;24349.91;22629.03;22629.03	19	19	17	19	19	19	19	19	19	16	3165.63	3100.94	2800.03	3105.160400390625	3985.8	4047.356201171875	3345.56	3416.32	3216.8	3058.871337890625
ENSSSAP00000004624.2;ENSSSAP00000004637.2;ENSSSAP00000004665.2;ENSSSAP00000010039.2;ENSSSAP00000010053.2;ENSSSAP00000010106.2	pep	Unknown	primary_assembly:Ssal_v3.1:9:18260650:18265039:-1 gene:ENSSSAG00000002293.2 transcript:ENSSSAT00000004948.2 gene_biotype:protein_coding transcript_biotype:protein_coding;primary_assembly:Ssal_v3.1:9:18260650:18264228:-1 gene:ENSSSAG00000002293.2 transcript:ENSSSAT00000004964.2 gene_biotype:protein_coding transcript_biotype:protein_coding;primary_assembly:Ssal_v3.1:9:18260650:18264208:-1 gene:ENSS…				47429.54;46204.25;47200.35;50255.82;52692.78;47514.65	2	2	2	2	2	2	2	2	2	2	249.16665649414062	235.306	189.98565673828125	125.1797866821289	268.412	241.621	310.24261474609375	119.49085235595703	235.8236541748047	202.97499084472656
ENSSSAP00000004633.2;ENSSSAP00000004645.2;ENSSSAP00000067509.2	pep	Unknown	primary_assembly:Ssal_v3.1:5:45988067:46035166:-1 gene:ENSSSAG00000104678.1 transcript:ENSSSAT00000004961.2 gene_biotype:protein_coding transcript_biotype:protein_coding gene_symbol:CTBP1 description:C-terminal binding protein 1 [Source:HGNC Symbol;Acc:HGNC:2494];primary_assembly:Ssal_v3.1:5:45988067:46006035:-1 gene:ENSSSAG00000104678.1 transcript:ENSSSAT00000004973.2 gene_biotype:protein_coding…				48173.08;48033.93;43757.93	1	1	1	1	1	1	1	1	1	1	100.65071868896484	115.54894256591797	112.99988555908203	137.02085876464844	143.02671813964844	136.95428466796875	135.6702880859375	149.10548400878906	124.48267364501953	124.38619232177734
ENSSSAP00000004638.2	pep	Unknown	primary_assembly:Ssal_v3.1:3:66140318:66145105:-1 gene:ENSSSAG00000002274.2 transcript:ENSSSAT00000004965.2 gene_biotype:protein_coding transcript_biotype:protein_coding gene_symbol:RANGAP1 description:Ran GTPase activating protein 1 [Source:HGNC Symbol;Acc:HGNC:9854]				60399	6	6	7	5	6	7	6	5	5	5	339.935	345.73358154296875	317.023	287.6708679199219	335.4706726074219	363.20965576171875	406.46722412109375	294.0182189941406	334.1766357421875	283.98773193359375
ENSSSAP00000004653.2;ENSSSAP00000110171.2	pep	Unknown	primary_assembly:Ssal_v3.1:4:40765880:40784335:-1 gene:ENSSSAG00000002127.2 transcript:ENSSSAT00000004984.2 gene_biotype:protein_coding transcript_biotype:protein_coding gene_symbol:phldb2a description:pleckstrin homology-like domain, family B, member 2a [Source:ZFIN;Acc:ZDB-GENE-091118-9];primary_assembly:Ssal_v3.1:11:92642660:92684741:1 gene:ENSSSAG00000077954.2 transcript:ENSSSAT00000145087.2 …				119144.88;115200.19	1	2	2	1	2	1	0	2	1	1	65.80504608154297	69.34408569335938	91.04998016357422	87.5631	54.775516510009766	43.0486	60.778404235839844	62.151214599609375	68.16019439697266	56.80730056762695
ENSSSAP00000004674.1	pep	Unknown	primary_assembly:Ssal_v3.1:4:40829671:40841479:-1 gene:ENSSSAG00000002361.2 transcript:ENSSSAT00000005007.2 gene_biotype:protein_coding transcript_biotype:protein_coding				31032.5	2	2	2	1	2	2	2	2	2	2	137.69004821777344	120.17376708984375	116.84822082519531	48.36905288696289	177.8822021484375	88.18998718261719	153.952	28.367361068725586	47.702423095703125	48.452674865722656
ENSSSAP00000004678.1	pep	Unknown	primary_assembly:Ssal_v3.1:9:18262952:18264380:-1 gene:ENSSSAG00000002293.2 transcript:ENSSSAT00000005011.2 gene_biotype:protein_coding transcript_biotype:protein_coding				7765.88	2	2	2	1	1	2	2	1	2	2	326.3144836425781	366.2293395996094	241.75115966796875	205.68511962890625	378.938	292.1740417480469	414.116	207.8294677734375	312.582	256.5689697265625
ENSSSAP00000004687.2;ENSSSAP00000004703.2;ENSSSAP00000136123.1;ENSSSAP00000168790.1	pep	Unknown	primary_assembly:Ssal_v3.1:7:45548805:45556810:-1 gene:ENSSSAG00000002360.2 transcript:ENSSSAT00000005021.2 gene_biotype:protein_coding transcript_biotype:protein_coding;primary_assembly:Ssal_v3.1:7:45548805:45556810:-1 gene:ENSSSAG00000002360.2 transcript:ENSSSAT00000005037.2 gene_biotype:protein_coding transcript_biotype:protein_coding;primary_assembly:Ssal_v3.1:7:45548805:45558269:-1 gene:ENSS…				83809.19;78399.29;74052.08;74902.08	5	7	7	7	7	6	5	7	6	6	112.17088317871094	114.34244537353516	119.81004333496094	124.611	102.49365997314453	92.98258209228516	127.69996643066406	116.27703094482422	107.24564361572266	90.1259
ENSSSAP00000004694.2;ENSSSAP00000004709.1	pep	Unknown	primary_assembly:Ssal_v3.1:5:68896506:68903373:-1 gene:ENSSSAG00000002370.2 transcript:ENSSSAT00000005028.2 gene_biotype:protein_coding transcript_biotype:protein_coding;primary_assembly:Ssal_v3.1:5:68896506:68903410:-1 gene:ENSSSAG00000002370.2 transcript:ENSSSAT00000005043.2 gene_biotype:protein_coding transcript_biotype:protein_coding				61473;60878.11	7	5	6	4	5	6	5	6	5	7	76.15119171142578	83.27799987792969	95.73035430908203	78.9327	89.20482635498047	94.0338	128.15769958496094	70.14412689208984	82.9152	68.37006378173828
ENSSSAP00000004721.2	pep	Unknown	primary_assembly:Ssal_v3.1:1:27660981:27663012:1 gene:ENSSSAG00000002380.2 transcript:ENSSSAT00000005056.2 gene_biotype:protein_coding transcript_biotype:protein_coding gene_symbol:ERG28 description:ergosterol biosynthesis 28 homolog [Source:HGNC Symbol;Acc:HGNC:1187]				20075.5	1	1	1	1	1	1	1	1	1	1	99.52481842041016	89.55567169189453	101.71675872802734	105.00055694580078	136.95553588867188	138.4127960205078	99.22205352783203	141.40626525878906	134.15687561035156	128.9552764892578
ENSSSAP00000004723.1;ENSSSAP00000138924.1	pep	Unknown	primary_assembly:Ssal_v3.1:9:18264956:18269679:1 gene:ENSSSAG00000002374.2 transcript:ENSSSAT00000005058.2 gene_biotype:protein_coding transcript_biotype:protein_coding gene_symbol:zbtb8os description:zinc finger and BTB domain containing 8 opposite strand [Source:NCBI gene (formerly Entrezgene);Acc:100194785];primary_assembly:Ssal_v3.1:9:18264906:18270090:1 gene:ENSSSAG00000002374.2 transcript:E…				18963.48;21218.89	3	3	3	3	3	3	3	3	3	3	155.5236053466797	154.68008422851562	163.0213623046875	156.5630340576172	203.21295166015625	225.789	171.66571044921875	230.55612182617188	187.0321807861328	149.88067626953125
ENSSSAP00000004724.2;ENSSSAP00000098479.2;ENSSSAP00000098564.2;ENSSSAP00000163363.1;ENSSSAP00000176518.1	pep	Unknown	primary_assembly:Ssal_v3.1:10:18236240:18253503:1 gene:ENSSSAG00000002362.2 transcript:ENSSSAT00000005059.2 gene_biotype:protein_coding transcript_biotype:protein_coding gene_symbol:ncln description:nicalin [Source:NCBI gene;Acc:336844];primary_assembly:Ssal_v3.1:10:18236240:18252983:1 gene:ENSSSAG00000002362.2 transcript:ENSSSAT00000132920.2 gene_biotype:protein_coding transcript_biotype:protein…				61358.08;61501.26;61794.63;63266.28;66514.88	14	14	13	13	15	15	14	14	15	13	766.115	753.365	694.2543334960938	621.6493530273438	767.1126098632812	782.294	825.6929321289062	698.9686889648438	776.1483764648438	655.6919555664062
ENSSSAP00000004725.1;ENSSSAP00000004767.1	pep	Unknown	primary_assembly:Ssal_v3.1:6:46733720:46739456:-1 gene:ENSSSAG00000002280.2 transcript:ENSSSAT00000005060.2 gene_biotype:protein_coding transcript_biotype:protein_coding;primary_assembly:Ssal_v3.1:6:46733789:46740023:-1 gene:ENSSSAG00000002280.2 transcript:ENSSSAT00000005104.2 gene_biotype:protein_coding transcript_biotype:protein_coding				42291.88;43846.92	5	5	5	4	5	4	5	4	4	4	99.18891906738281	84.88369750976562	121.54137420654297	193.39151000976562	136.26214599609375	91.91341400146484	174.18287658691406	161.4688262939453	107.77942657470703	82.27436828613281
ENSSSAP00000004726.2;ENSSSAP00000123339.1;ENSSSAP00000127931.1;ENSSSAP00000138694.1;ENSSSAP00000172085.1	pep	Unknown	primary_assembly:Ssal_v3.1:1:88363417:88380710:1 gene:ENSSSAG00000002315.2 transcript:ENSSSAT00000005061.2 gene_biotype:protein_coding transcript_biotype:protein_coding gene_symbol:aco2 description:aconitase 2, mitochondrial [Source:ZFIN;Acc:ZDB-GENE-030131-1390];primary_assembly:Ssal_v3.1:1:88363192:88380710:1 gene:ENSSSAG00000002315.2 transcript:ENSSSAT00000235334.1 gene_biotype:protein_coding …				82318.51;84275.03;83539;84256.94;85435.34	4	3	3	3	4	4	3	3	4	3	206.0791473388672	228.2687225341797	178.6822509765625	221.0106201171875	181.6621856689453	218.13380432128906	219.98495483398438	225.26223754882812	232.67616271972656	208.586
ENSSSAP00000004727.1;ENSSSAP00000004738.1	pep	Unknown	primary_assembly:Ssal_v3.1:5:25136530:25145818:-1 gene:ENSSSAG00000002337.2 transcript:ENSSSAT00000005063.2 gene_biotype:protein_coding transcript_biotype:protein_coding gene_symbol:lamp2 description:lysosomal-associated membrane protein 2 [Source:ZFIN;Acc:ZDB-GENE-030729-9];primary_assembly:Ssal_v3.1:5:25136530:25145453:-1 gene:ENSSSAG00000002337.2 transcript:ENSSSAT00000005074.2 gene_biotype:pr…				43352.16;42896.54	4	4	3	3	4	4	4	4	4	3	181.69039916992188	233.42205810546875	332.0282897949219	129.86239624023438	219.05584716796875	267.1900329589844	345.83074951171875	171.5577392578125	230.63015747070312	225.12298583984375
ENSSSAP00000004736.1	pep	Unknown	primary_assembly:Ssal_v3.1:3:60331762:60342311:-1 gene:ENSSSAG00000002386.2 transcript:ENSSSAT00000005072.2 gene_biotype:protein_coding transcript_biotype:protein_coding gene_symbol:P3H4 description:prolyl 3-hydroxylase family member 4 (inactive) [Source:HGNC Symbol;Acc:HGNC:16946]				55099.2	9	7	9	9	9	8	7	9	8	9	279.1726989746094	292.4371337890625	434.447	494.92413330078125	287.3119812011719	215.0485076904297	251.8463592529297	304.11883544921875	183.6381072998047	244.50025939941406
ENSSSAP00000004743.2;ENSSSAP00000050374.2	pep	Unknown	primary_assembly:Ssal_v3.1:3:54577485:54592739:1 gene:ENSSSAG00000050252.2 transcript:ENSSSAT00000005079.2 gene_biotype:protein_coding transcript_biotype:protein_coding;primary_assembly:Ssal_v3.1:3:54578851:54592739:1 gene:ENSSSAG00000050252.2 transcript:ENSSSAT00000078559.2 gene_biotype:protein_coding transcript_biotype:protein_coding				42938.75;43867.53	6	6	6	5	6	4	4	5	4	5	252.44879150390625	243.406	282.95086669921875	313.39105224609375	266.97650146484375	207.63002014160156	175.9634246826172	257.234	202.04306030273438	203.7578582763672
ENSSSAP00000004744.1	pep	Unknown	primary_assembly:Ssal_v3.1:9:40559853:40571674:-1 gene:ENSSSAG00000002389.2 transcript:ENSSSAT00000005080.2 gene_biotype:protein_coding transcript_biotype:protein_coding				34509.2	3	2	3	3	3	3	3	3	3	3	120.66029357910156	151.15231323242188	170.33570861816406	152.91770935058594	139.74278259277344	136.71507263183594	234.39959716796875	105.83806610107422	138.01812744140625	111.2816390991211
ENSSSAP00000004749.1	pep	Unknown	primary_assembly:Ssal_v3.1:9:18281195:18288527:1 gene:ENSSSAG00000002391.2 transcript:ENSSSAT00000005086.2 gene_biotype:protein_coding transcript_biotype:protein_coding				43452.4	17	18	17	15	19	18	20	17	17	17	4517.65	4183.08	4591.8	3835.586181640625	4748.6	5834.39	6116.3	4835.96	5276.69	5314.2
ENSSSAP00000004775.2	pep	Unknown	primary_assembly:Ssal_v3.1:9:8464457:8552881:1 gene:ENSSSAG00000002405.2 transcript:ENSSSAT00000005112.2 gene_biotype:protein_coding transcript_biotype:protein_coding				120293	27	25	24	17	25	23	17	24	26	24	228.60777282714844	254.46426391601562	227.4129638671875	188.42031860351562	225.44747924804688	293.7477111816406	340.5390319824219	287.1852722167969	264.67230224609375	288.2388610839844
ENSSSAP00000004777.2	pep	Unknown	primary_assembly:Ssal_v3.1:6:50169269:50178353:1 gene:ENSSSAG00000002407.2 transcript:ENSSSAT00000005114.2 gene_biotype:protein_coding transcript_biotype:protein_coding gene_symbol:slc35b2 description:solute carrier family 35 member B2 [Source:ZFIN;Acc:ZDB-GENE-050213-1]				50124.8	4	4	4	3	3	3	3	4	4	4	153.3799591064453	146.0111083984375	143.12213134765625	113.3150405883789	123.68356323242188	153.80477905273438	97.41134643554688	124.97992706298828	136.75714111328125	129.54811096191406
ENSSSAP00000004793.2;ENSSSAP00000004797.2;ENSSSAP00000004806.2	pep	Unknown	primary_assembly:Ssal_v3.1:1:51134091:51169313:1 gene:ENSSSAG00000002414.2 transcript:ENSSSAT00000005134.2 gene_biotype:protein_coding transcript_biotype:protein_coding;primary_assembly:Ssal_v3.1:1:51134090:51169313:1 gene:ENSSSAG00000002414.2 transcript:ENSSSAT00000005141.2 gene_biotype:protein_coding transcript_biotype:protein_coding;primary_assembly:Ssal_v3.1:1:51134207:51169313:1 gene:ENSSSAG…				182820.95;184834.54;185663.45	5	4	6	4	0	4	0	0	5	5	53.312538146972656	37.770286560058594	69.31513214111328	52.070526123046875	40.51082992553711	58.90874481201172	NaN	41.720096588134766	60.40559387207031	46.51653289794922
ENSSSAP00000004826.2;ENSSSAP00000004827.1;ENSSSAP00000143647.1;ENSSSAP00000180833.1	pep	Unknown	primary_assembly:Ssal_v3.1:5:20312006:20355738:1 gene:ENSSSAG00000002442.2 transcript:ENSSSAT00000005173.2 gene_biotype:protein_coding transcript_biotype:protein_coding;primary_assembly:Ssal_v3.1:5:20352368:20355607:1 gene:ENSSSAG00000002442.2 transcript:ENSSSAT00000005174.2 gene_biotype:protein_coding transcript_biotype:protein_coding;primary_assembly:Ssal_v3.1:5:20325552:20357087:1 gene:ENSSSAG…				16373.93;20288.62;16373.93;16373.93	9	8	8	9	10	10	11	11	8	9	792.3373413085938	807.287	2500.1	2371.84	1486.963623046875	1446.949462890625	2663.696533203125	3422.820556640625	818.0120849609375	2045.34
ENSSSAP00000004831.2;ENSSSAP00000004927.2	pep	Unknown	primary_assembly:Ssal_v3.1:1:133019369:133104752:-1 gene:ENSSSAG00000002232.2 transcript:ENSSSAT00000005178.2 gene_biotype:protein_coding transcript_biotype:protein_coding gene_symbol:WDR70 description:WD repeat domain 70 [Source:HGNC Symbol;Acc:HGNC:25495];primary_assembly:Ssal_v3.1:1:133019371:133105319:-1 gene:ENSSSAG00000002232.2 transcript:ENSSSAT00000005278.2 gene_biotype:protein_coding tra…				71386.89;71959.51	19	19	18	16	17	18	14	19	18	18	231.62612915039062	258.9347839355469	225.3505401611328	211.5209503173828	236.07037353515625	313.0115661621094	378.0431823730469	246.843	235.52435302734375	261.0482177734375
ENSSSAP00000004834.1	pep	Unknown	primary_assembly:Ssal_v3.1:10:18302918:18311418:-1 gene:ENSSSAG00000002430.2 transcript:ENSSSAT00000005183.2 gene_biotype:protein_coding transcript_biotype:protein_coding				34274.9	15	15	14	14	16	16	13	15	16	15	840.712	768.4286499023438	1007.781982421875	1125.6204833984375	841.8917846679688	980.8775634765625	809.9309692382812	668.6614379882812	706.1962280273438	712.586
ENSSSAP00000004874.1	pep	Unknown	primary_assembly:Ssal_v3.1:1:34519028:34523143:-1 gene:ENSSSAG00000002203.2 transcript:ENSSSAT00000005224.2 gene_biotype:protein_coding transcript_biotype:protein_coding gene_symbol:gpn1 description:GPN-loop GTPase 1 [Source:ZFIN;Acc:ZDB-GENE-040801-154]				35185.1	0	1	1	0	0	0	0	0	0	1	110.26862335205078	106.73016357421875	129.1268310546875	96.40322875976562	108.25811004638672	NaN	NaN	117.73019409179688	122.38674926757812	139.72593688964844
ENSSSAP00000004886.2;ENSSSAP00000180856.1	pep	Unknown	primary_assembly:Ssal_v3.1:10:18336708:18345591:-1 gene:ENSSSAG00000002463.2 transcript:ENSSSAT00000005236.2 gene_biotype:protein_coding transcript_biotype:protein_coding gene_symbol:mydgf description:myeloid-derived growth factor [Source:ZFIN;Acc:ZDB-GENE-040718-183];primary_assembly:Ssal_v3.1:10:18336708:18345657:-1 gene:ENSSSAG00000002463.2 transcript:ENSSSAT00000175697.1 gene_biotype:protein_…				18245.55;18108.26	7	7	7	7	8	7	7	7	7	7	556.7721557617188	608.565	637.811	725.2284545898438	666.4197998046875	733.967	636.458	685.894	662.8806762695312	595.4456787109375
ENSSSAP00000004891.1	pep	Unknown	primary_assembly:Ssal_v3.1:9:40705165:40711933:-1 gene:ENSSSAG00000002454.2 transcript:ENSSSAT00000005241.2 gene_biotype:protein_coding transcript_biotype:protein_coding gene_symbol:ctsba description:cathepsin Ba [Source:ZFIN;Acc:ZDB-GENE-040426-2650]				37124.8	9	10	10	9	11	10	10	9	11	10	331.4614562988281	308.02	374.1294250488281	267.2936706542969	320.2550354003906	455.3214416503906	436.2735290527344	256.10809326171875	470.2230224609375	406.12408447265625
ENSSSAP00000004906.2;ENSSSAP00000004924.2	pep	Unknown	primary_assembly:Ssal_v3.1:6:43130138:43145477:-1 gene:ENSSSAG00000002312.2 transcript:ENSSSAT00000005258.2 gene_biotype:protein_coding transcript_biotype:protein_coding;primary_assembly:Ssal_v3.1:6:43130138:43146103:-1 gene:ENSSSAG00000002312.2 transcript:ENSSSAT00000005275.2 gene_biotype:protein_coding transcript_biotype:protein_coding				57331.54;55321.24	15	16	14	15	16	15	13	15	15	15	438.9638366699219	456.41082763671875	393.4508361816406	318.8006896972656	481.17034912109375	512.899	582.0171508789062	376.1820983886719	426.8905944824219	409.93927001953125
ENSSSAP00000004910.1;ENSSSAP00000004918.1;ENSSSAP00000004942.2;ENSSSAP00000004953.1	pep	Unknown	primary_assembly:Ssal_v3.1:3:60342416:60348415:1 gene:ENSSSAG00000002438.2 transcript:ENSSSAT00000005261.2 gene_biotype:protein_coding transcript_biotype:protein_coding gene_symbol:fkbp10a description:FKBP prolyl isomerase 10a [Source:ZFIN;Acc:ZDB-GENE-100921-75];primary_assembly:Ssal_v3.1:3:60342803:60348415:1 gene:ENSSSAG00000002438.2 transcript:ENSSSAT00000005269.2 gene_biotype:protein_coding …				63563.45;63604.42;62990.72;62608.3	3	3	3	3	3	3	3	3	3	3	714.632	700.2786254882812	1045.6966552734375	1148.3004150390625	568.0694580078125	398.4342956542969	678.0819091796875	903.8692626953125	452.3382873535156	690.4887084960938
ENSSSAP00000004928.1;ENSSSAP00000004934.1	pep	Unknown	primary_assembly:Ssal_v3.1:6:22351599:22354244:1 gene:ENSSSAG00000119075.1 transcript:ENSSSAT00000005279.2 gene_biotype:protein_coding transcript_biotype:protein_coding gene_symbol:pvalb1 description:parvalbumin 1 [Source:ZFIN;Acc:ZDB-GENE-040625-57];primary_assembly:Ssal_v3.1:3:79475089:79477616:-1 gene:ENSSSAG00000103095.1 transcript:ENSSSAT00000005288.2 gene_biotype:protein_coding transcript_b…				11915.65;11915.65	0	0	0	8	0	0	0	0	0	0	NaN	NaN	NaN	188.6396942138672	NaN	NaN	18.54088020324707	NaN	NaN	NaN
ENSSSAP00000004933.2;ENSSSAP00000004936.1;ENSSSAP00000004956.1	pep	Unknown	primary_assembly:Ssal_v3.1:4:40904495:40917888:-1 gene:ENSSSAG00000002458.2 transcript:ENSSSAT00000005287.2 gene_biotype:protein_coding transcript_biotype:protein_coding;primary_assembly:Ssal_v3.1:4:40904495:40917492:-1 gene:ENSSSAG00000002458.2 transcript:ENSSSAT00000005290.2 gene_biotype:protein_coding transcript_biotype:protein_coding;primary_assembly:Ssal_v3.1:4:40904495:40917401:-1 gene:ENSS…				41603.92;39708.58;36893.32	2	2	2	1	1	1	0	1	2	0	37.47319793701172	3.8978826999664307	30.48244285583496	32.24770736694336	46.54327392578125	42.235450744628906	NaN	37.24980926513672	33.45919418334961	78.10087585449219
ENSSSAP00000004939.2;ENSSSAP00000004971.2;ENSSSAP00000004988.2;ENSSSAP00000005004.1;ENSSSAP00000005010.1;ENSSSAP00000005042.2;ENSSSAP00000005061.1;ENSSSAP00000005083.2;ENSSSAP00000005099.2	pep	Unknown	primary_assembly:Ssal_v3.1:1:84291644:84309349:-1 gene:ENSSSAG00000002146.2 transcript:ENSSSAT00000005292.2 gene_biotype:protein_coding transcript_biotype:protein_coding gene_symbol:exoc7 description:exocyst complex component 7 [Source:ZFIN;Acc:ZDB-GENE-040426-2752];primary_assembly:Ssal_v3.1:1:84291644:84309349:-1 gene:ENSSSAG00000002146.2 transcript:ENSSSAT00000005325.2 gene_biotype:protein_cod…				75496.84;81107.23;80634.64;80283.07;80085.26;77772.45;78754.51;76277.9;75295.84	20	19	20	19	21	19	17	20	19	19	266.5912170410156	313.4466857910156	282.3160095214844	299.6671142578125	225.4495849609375	334.4075012207031	339.7324523925781	300.0292053222656	282.1769714355469	289.2192077636719
ENSSSAP00000004948.1;ENSSSAP00000004959.1	pep	Unknown	primary_assembly:Ssal_v3.1:1:27750285:27753612:1 gene:ENSSSAG00000002486.2 transcript:ENSSSAT00000005302.2 gene_biotype:protein_coding transcript_biotype:protein_coding;primary_assembly:Ssal_v3.1:1:27750646:27753612:1 gene:ENSSSAG00000002486.2 transcript:ENSSSAT00000005313.2 gene_biotype:protein_coding transcript_biotype:protein_coding				24894.66;24098.72	4	4	4	4	3	4	3	4	4	4	126.866	137.6332244873047	168.60809326171875	144.88760375976562	119.01590728759766	127.23652648925781	105.06136322021484	123.6761474609375	143.3329620361328	131.7630157470703
ENSSSAP00000004969.2;ENSSSAP00000005016.2;ENSSSAP00000005027.2;ENSSSAP00000023201.2;ENSSSAP00000039904.2;ENSSSAP00000040265.2;ENSSSAP00000040300.2;ENSSSAP00000151373.1	pep	Unknown	primary_assembly:Ssal_v3.1:3:72238767:72294313:1 gene:ENSSSAG00000106662.1 transcript:ENSSSAT00000005323.2 gene_biotype:protein_coding transcript_biotype:protein_coding gene_symbol:mybpc2a description:myosin binding protein C, fast type a [Source:ZFIN;Acc:ZDB-GENE-060901-1];primary_assembly:Ssal_v3.1:3:72265947:72289889:1 gene:ENSSSAG00000106662.1 transcript:ENSSSAT00000005370.2 gene_biotype:prot…				127851.24;126445.64;128420.81;128868.4;129142.53;127900.98;127965.12;127372.51	0	0	0	1	0	0	0	0	0	0	NaN	NaN	NaN	36.73469924926758	NaN	NaN	NaN	NaN	NaN	NaN
ENSSSAP00000004972.2;ENSSSAP00000021677.2;ENSSSAP00000136776.1;ENSSSAP00000137925.1;ENSSSAP00000172080.1;ENSSSAP00000174026.1;ENSSSAP00000178210.1	pep	Unknown	primary_assembly:Ssal_v3.1:5:20435457:20450687:1 gene:ENSSSAG00000002505.2 transcript:ENSSSAT00000005326.2 gene_biotype:protein_coding transcript_biotype:protein_coding;primary_assembly:Ssal_v3.1:5:20483224:20485256:1 gene:ENSSSAG00000010876.2 transcript:ENSSSAT00000023457.2 gene_biotype:protein_coding transcript_biotype:protein_coding gene_symbol:ang1 description:Angiogenin-1 [Source:NCBI gene (…				27934.8;15937.42;15925.37;15937.42;15937.42;15937.42;15937.42	6	5	0	1	0	0	0	0	0	8	130.45669555664062	61.139469146728516	NaN	84.40486145019531	NaN	NaN	NaN	NaN	44.96432876586914	557.7133178710938
ENSSSAP00000004975.2;ENSSSAP00000043333.2;ENSSSAP00000162979.1;ENSSSAP00000178016.1	pep	Unknown	primary_assembly:Ssal_v3.1:7:45788371:45809262:-1 gene:ENSSSAG00000002504.2 transcript:ENSSSAT00000005329.2 gene_biotype:protein_coding transcript_biotype:protein_coding gene_symbol:etv6;primary_assembly:Ssal_v3.1:7:45788371:45808420:-1 gene:ENSSSAG00000002504.2 transcript:ENSSSAT00000069958.2 gene_biotype:protein_coding transcript_biotype:protein_coding gene_symbol:etv6;primary_assembly:Ssal_v3.…				51946.49;52962.68;52074.63;53017.69	5	4	4	3	3	4	2	3	4	4	97.5631	116.84488677978516	138.17897033691406	46.81815719604492	105.01757049560547	134.46543884277344	140.48793029785156	63.675193786621094	122.918	84.61373138427734
ENSSSAP00000004984.1	pep	Unknown	primary_assembly:Ssal_v3.1:3:66139466:66144354:-1 gene:ENSSSAG00000002274.2 transcript:ENSSSAT00000005338.2 gene_biotype:protein_coding transcript_biotype:protein_coding gene_symbol:RANGAP1 description:Ran GTPase activating protein 1 [Source:HGNC Symbol;Acc:HGNC:9854]				61554.3	1	1	1	1	1	1	0	1	0	1	21.364704132080078	12.1136	10.721834182739258	14.964736938476562	14.225428581237793	14.151318550109863	NaN	27.451448440551758	18.376142501831055	15.543834686279297
ENSSSAP00000005005.2;ENSSSAP00000005056.2;ENSSSAP00000101456.2	pep	Unknown	primary_assembly:Ssal_v3.1:3:51769056:51780520:-1 gene:ENSSSAG00000002333.2 transcript:ENSSSAT00000005359.2 gene_biotype:protein_coding transcript_biotype:protein_coding gene_symbol:spns1 description:spinster homolog 1 (Drosophila) [Source:NCBI gene;Acc:799873];primary_assembly:Ssal_v3.1:3:51734019:51779248:-1 gene:ENSSSAG00000002333.2 transcript:ENSSSAT00000005410.2 gene_biotype:protein_coding t…				55530.36;53971.48;55157.88	1	1	1	1	1	1	1	1	1	1	67.75405883789062	64.08548736572266	65.54849243164062	66.19824981689453	84.46146392822266	83.88250732421875	88.64550018310547	80.55729675292969	92.21529388427734	71.80048370361328
ENSSSAP00000005009.2;ENSSSAP00000005023.2;ENSSSAP00000043352.2;ENSSSAP00000129805.1;ENSSSAP00000148849.1	pep	Unknown	primary_assembly:Ssal_v3.1:17:61440912:61446093:1 gene:ENSSSAG00000046065.2 transcript:ENSSSAT00000005363.2 gene_biotype:protein_coding transcript_biotype:protein_coding;primary_assembly:Ssal_v3.1:7:45850634:45853985:1 gene:ENSSSAG00000002526.2 transcript:ENSSSAT00000005377.2 gene_biotype:protein_coding transcript_biotype:protein_coding;primary_assembly:Ssal_v3.1:17:61441021:61446093:1 gene:ENSSS…				44928.12;38723.27;38319.33;39152.7;40612.06	1	1	1	1	1	1	0	1	1	1	91.1869	58.98952102661133	44.846160888671875	33.54343032836914	97.22052764892578	22.88443946838379	NaN	40.603370666503906	94.82767486572266	46.21330642700195
ENSSSAP00000005022.2;ENSSSAP00000131162.1;ENSSSAP00000159668.1;ENSSSAP00000162041.1;ENSSSAP00000177598.1	pep	Unknown	primary_assembly:Ssal_v3.1:9:40754881:40766853:-1 gene:ENSSSAG00000002522.2 transcript:ENSSSAT00000005376.2 gene_biotype:protein_coding transcript_biotype:protein_coding;primary_assembly:Ssal_v3.1:9:40754881:40767198:-1 gene:ENSSSAG00000002522.2 transcript:ENSSSAT00000224739.1 gene_biotype:protein_coding transcript_biotype:protein_coding;primary_assembly:Ssal_v3.1:9:40754881:40767879:-1 gene:ENSS…				84337.61;100378.39;96745.16;99312.37;94457.37	6	4	5	3	4	6	4	3	5	6	55.27602005004883	46.3849	49.22736358642578	63.076663970947266	51.79690933227539	57.702884674072266	72.6957	38.145	46.6304	42.40559387207031
ENSSSAP00000005036.2;ENSSSAP00000005060.2;ENSSSAP00000005103.1;ENSSSAP00000005120.1;ENSSSAP00000005140.1	pep	Unknown	primary_assembly:Ssal_v3.1:1:27760079:27771404:-1 gene:ENSSSAG00000002539.2 transcript:ENSSSAT00000005390.2 gene_biotype:protein_coding transcript_biotype:protein_coding;primary_assembly:Ssal_v3.1:1:27760079:27771404:-1 gene:ENSSSAG00000002539.2 transcript:ENSSSAT00000005415.2 gene_biotype:protein_coding transcript_biotype:protein_coding;primary_assembly:Ssal_v3.1:1:27761833:27771404:-1 gene:ENSS…				105211.92;110944.3;105415.95;98559.86;86843.89	13	12	13	11	10	10	7	12	11	11	163.98330688476562	160.90248107910156	140.14085388183594	202.17318725585938	183.24874877929688	193.0937957763672	155.45994567871094	218.969	170.0748748779297	166.48721313476562
ENSSSAP00000005037.1;ENSSSAP00000130653.1	pep	Unknown	primary_assembly:Ssal_v3.1:1:133135341:133142958:1 gene:ENSSSAG00000002540.2 transcript:ENSSSAT00000005391.2 gene_biotype:protein_coding transcript_biotype:protein_coding gene_symbol:pgam5 description:PGAM family member 5, mitochondrial serine/threonine protein phosphatase [Source:NCBI gene (formerly Entrezgene);Acc:100196559];primary_assembly:Ssal_v3.1:1:133134753:133142958:1 gene:ENSSSAG0000000…				33876.68;34873.87	11	11	11	11	10	11	8	11	11	11	166.02484130859375	176.72959899902344	192.68533325195312	200.84664916992188	183.74606323242188	216.71339416503906	202.05487060546875	198.6684112548828	181.48048400878906	195.37171936035156
ENSSSAP00000005041.1;ENSSSAP00000005049.2	pep	Unknown	primary_assembly:Ssal_v3.1:9:25413878:25423933:1 gene:ENSSSAG00000002525.2 transcript:ENSSSAT00000005395.2 gene_biotype:protein_coding transcript_biotype:protein_coding gene_symbol:cdc5l description:CDC5 cell division cycle 5-like (S. pombe) [Source:NCBI gene (formerly Entrezgene);Acc:100380809];primary_assembly:Ssal_v3.1:9:25405797:25424050:1 gene:ENSSSAG00000002525.2 transcript:ENSSSAT000000054…				91180.28;95076.66	4	4	4	2	2	2	1	2	3	2	78.25829315185547	78.34358215332031	80.85324096679688	68.67634582519531	46.14341354370117	54.75955581665039	63.9681	42.83232116699219	46.291866302490234	58.98381423950195
ENSSSAP00000005055.2	pep	Unknown	primary_assembly:Ssal_v3.1:9:13559646:13573136:1 gene:ENSSSAG00000002357.2 transcript:ENSSSAT00000005409.2 gene_biotype:protein_coding transcript_biotype:protein_coding gene_symbol:rpap1 description:RNA polymerase II associated protein 1 [Source:ZFIN;Acc:ZDB-GENE-090914-1]				156320	18	18	17	13	13	14	8	15	13	17	175.8545379638672	177.1045684814453	165.02760314941406	139.79	134.79261779785156	175.36740112304688	165.69236755371094	155.6379852294922	170.6986846923828	174.13499450683594
ENSSSAP00000005089.2;ENSSSAP00000125136.1;ENSSSAP00000137563.1;ENSSSAP00000142816.1;ENSSSAP00000146135.1	pep	Unknown	primary_assembly:Ssal_v3.1:9:25424637:25434606:-1 gene:ENSSSAG00000002562.2 transcript:ENSSSAT00000005444.2 gene_biotype:protein_coding transcript_biotype:protein_coding description:SPT3 homolog, SAGA and STAGA complex component [Source:ZFIN;Acc:ZDB-GENE-040718-370];primary_assembly:Ssal_v3.1:9:25421629:25434606:-1 gene:ENSSSAG00000002562.2 transcript:ENSSSAT00000221689.1 gene_biotype:protein_cod…				39117.21;44276.33;37152.13;39533.67;38475.47	1	1	1	1	1	1	0	1	1	0	27.220523834228516	16.096513748168945	16.850923538208008	32.531612396240234	26.013994216918945	11.95031452178955	33.34054183959961	27.222591400146484	22.42701530456543	14.448691368103027
ENSSSAP00000005093.1;ENSSSAP00000005100.2	pep	Unknown	primary_assembly:Ssal_v3.1:3:66101700:66108443:1 gene:ENSSSAG00000002552.2 transcript:ENSSSAT00000005447.2 gene_biotype:protein_coding transcript_biotype:protein_coding gene_symbol:f10a1 description:Hsc70-interacting protein [Source:NCBI gene (formerly Entrezgene);Acc:100195445];primary_assembly:Ssal_v3.1:3:66101700:66108443:1 gene:ENSSSAG00000002552.2 transcript:ENSSSAT00000005455.2 gene_biotype…				42302.62;41759.04	15	14	15	15	14	15	16	14	14	14	2543.590087890625	2692.613037109375	2449.17	2575.601806640625	2703.327880859375	2492.553955078125	2368.01	2240.87	2289.31	2241.850830078125
ENSSSAP00000005095.2;ENSSSAP00000005151.2;ENSSSAP00000036653.2;ENSSSAP00000036717.2;ENSSSAP00000134755.1	pep	Unknown	primary_assembly:Ssal_v3.1:17:67198263:67247855:1 gene:ENSSSAG00000103871.1 transcript:ENSSSAT00000005450.2 gene_biotype:protein_coding transcript_biotype:protein_coding gene_symbol:imdh1 description:Inosine-5-monophosphate dehydrogenase 1 [Source:NCBI gene (formerly Entrezgene);Acc:100306833];primary_assembly:Ssal_v3.1:17:67199418:67247855:1 gene:ENSSSAG00000103871.1 transcript:ENSSSAT0000000553…				58392.68;59246.58;67109.11;58392.72;66929.85	27	28	27	28	26	25	23	27	27	28	1146.9105224609375	1172.3006591796875	1430.483642578125	1389.0506591796875	1099.5318603515625	920.8029174804688	1291.7657470703125	1097.806396484375	886.2637939453125	1121.51
ENSSSAP00000005107.1	pep	Unknown	primary_assembly:Ssal_v3.1:1:34519283:34522606:-1 gene:ENSSSAG00000002203.2 transcript:ENSSSAT00000005462.2 gene_biotype:protein_coding transcript_biotype:protein_coding gene_symbol:gpn1 description:GPN-loop GTPase 1 [Source:ZFIN;Acc:ZDB-GENE-040801-154]				41990.2	5	5	5	4	5	5	2	5	5	5	86.88334655761719	84.0649	83.96498107910156	71.8037	103.58668518066406	113.04096984863281	163.16644287109375	98.6838	87.2765	72.8646
ENSSSAP00000005111.2;ENSSSAP00000005116.2;ENSSSAP00000147746.1	pep	Unknown	primary_assembly:Ssal_v3.1:9:29838853:29844373:-1 gene:ENSSSAG00000002569.2 transcript:ENSSSAT00000005469.2 gene_biotype:protein_coding transcript_biotype:protein_coding gene_symbol:brms1la description:BRMS1 like transcriptional repressor a [Source:NCBI gene;Acc:792017];primary_assembly:Ssal_v3.1:9:29838853:29843104:-1 gene:ENSSSAG00000002569.2 transcript:ENSSSAT00000005475.2 gene_biotype:protein…				40898.64;38386.83;35415.48	1	1	1	1	1	1	0	1	1	1	46.92222213745117	33.786163330078125	49.923973083496094	39.50373458862305	37.75110626220703	57.28897476196289	NaN	65.37899780273438	38.58799743652344	39.2362
ENSSSAP00000005124.2	pep	Unknown	primary_assembly:Ssal_v3.1:1:133147039:133151953:-1 gene:ENSSSAG00000002555.2 transcript:ENSSSAT00000005489.2 gene_biotype:protein_coding transcript_biotype:protein_coding				73008.5	4	4	4	3	3	3	2	3	4	4	82.17923736572266	105.58760833740234	115.15255737304688	150.11302185058594	97.51608276367188	71.4561	144.74899291992188	50.78599166870117	79.30558013916016	62.99281692504883
ENSSSAP00000005142.2;ENSSSAP00000005229.2	pep	Unknown	primary_assembly:Ssal_v3.1:6:50238812:50250398:-1 gene:ENSSSAG00000002480.2 transcript:ENSSSAT00000005517.2 gene_biotype:protein_coding transcript_biotype:protein_coding gene_symbol:hsp90ab1 description:heat shock protein 90, alpha (cytosolic), class A member 1, tandem duplicate 2 [Source:ZFIN;Acc:ZDB-GENE-031001-3];primary_assembly:Ssal_v3.1:6:50238812:50250915:-1 gene:ENSSSAG00000002480.2 trans…				83983.47;87455.43	11	11	10	8	11	8	8	8	10	9	5417.51	5269.65	4939.65	3753.28	4908.91	4204.71	3403.02	3630.059814453125	5055.6	4203.18
ENSSSAP00000005170.1;ENSSSAP00000123587.1;ENSSSAP00000138733.1;ENSSSAP00000141625.1;ENSSSAP00000143695.1;ENSSSAP00000167963.1;ENSSSAP00000183036.1	pep	Unknown	primary_assembly:Ssal_v3.1:3:70263977:70349124:1 gene:ENSSSAG00000002519.2 transcript:ENSSSAT00000005551.2 gene_biotype:protein_coding transcript_biotype:protein_coding;primary_assembly:Ssal_v3.1:3:70262927:70349124:1 gene:ENSSSAG00000002519.2 transcript:ENSSSAT00000239841.1 gene_biotype:protein_coding transcript_biotype:protein_coding;primary_assembly:Ssal_v3.1:6:31478136:31546672:-1 gene:ENSSSA…				55218.53;51390.8;54644.89;49606.96;55223.55;51925.81;51930.84	1	1	1	1	1	1	0	1	0	0	72.33287811279297	66.56813049316406	60.6772	118.4214859008789	88.42140197753906	97.75003814697266	86.5729	104.41172790527344	NaN	NaN
ENSSSAP00000005172.1	pep	Unknown	primary_assembly:Ssal_v3.1:1:84331673:84344238:-1 gene:ENSSSAG00000002615.2 transcript:ENSSSAT00000005553.2 gene_biotype:protein_coding transcript_biotype:protein_coding gene_symbol:trim16 description:tripartite motif containing 16 [Source:ZFIN;Acc:ZDB-GENE-090512-6]				77432.3	4	4	1	0	2	2	0	0	3	3	42.1398	24.724708557128906	14.206084251403809	80.03413391113281	274.146	126.7029037475586	NaN	46.00833511352539	45.20406723022461	43.63456726074219
ENSSSAP00000005188.2	pep	Unknown	primary_assembly:Ssal_v3.1:7:13442152:13472929:1 gene:ENSSSAG00000002459.2 transcript:ENSSSAT00000005569.2 gene_biotype:protein_coding transcript_biotype:protein_coding gene_symbol:pygmb description:phosphorylase, glycogen, muscle b [Source:ZFIN;Acc:ZDB-GENE-040426-1206]				142628	45	43	44	45	47	41	38	46	43	44	755.3336181640625	816.876	824.9994506835938	1621.34	761.5180053710938	776.638	986.015	1265.25	669.4900512695312	820.8687133789062
ENSSSAP00000005202.2;ENSSSAP00000178929.1	pep	Unknown	primary_assembly:Ssal_v3.1:1:155861602:155891672:-1 gene:ENSSSAG00000002628.2 transcript:ENSSSAT00000005584.2 gene_biotype:protein_coding transcript_biotype:protein_coding;primary_assembly:Ssal_v3.1:1:155861602:155891672:-1 gene:ENSSSAG00000002628.2 transcript:ENSSSAT00000245562.1 gene_biotype:protein_coding transcript_biotype:protein_coding				144610.73;133464.64	0	0	0	1	0	0	0	2	0	1	NaN	3.909377336502075	NaN	5.782759666442871	NaN	NaN	NaN	18.119359970092773	NaN	6.748615264892578
ENSSSAP00000005278.2	pep	Unknown	primary_assembly:Ssal_v3.1:28:89915:217109:-1 gene:ENSSSAG00000066463.2 transcript:ENSSSAT00000005664.2 gene_biotype:protein_coding transcript_biotype:protein_coding				122125	13	11	13	9	11	11	7	10	11	13	303.3089294433594	321.6773376464844	299.66522216796875	230.366	285.8638916015625	273.7654724121094	270.0763854980469	234.94021606445312	274.0484619140625	293.7179870605469
ENSSSAP00000005285.1;ENSSSAP00000024413.1;ENSSSAP00000138904.1;ENSSSAP00000153778.1;ENSSSAP00000180948.1	pep	Unknown	primary_assembly:Ssal_v3.1:7:50636817:50649442:-1 gene:ENSSSAG00000002665.2 transcript:ENSSSAT00000005671.2 gene_biotype:protein_coding transcript_biotype:protein_coding;primary_assembly:Ssal_v3.1:17:66533866:66551414:-1 gene:ENSSSAG00000019094.2 transcript:ENSSSAT00000033170.2 gene_biotype:protein_coding transcript_biotype:protein_coding;primary_assembly:Ssal_v3.1:17:66533866:66544839:-1 gene:EN…				59488.81;61161.77;61535.15;59638.98;55688.43	1	1	1	1	1	0	0	1	1	1	19.962207794189453	22.50366973876953	19.788715362548828	16.725662231445312	16.206506729125977	15.35440444946289	NaN	24.20079803466797	23.468618392944336	17.732725143432617
ENSSSAP00000005289.1	pep	Unknown	primary_assembly:Ssal_v3.1:7:6586881:6592887:-1 gene:ENSSSAG00000002671.2 transcript:ENSSSAT00000005675.2 gene_biotype:protein_coding transcript_biotype:protein_coding				23497.6	0	0	0	1	0	0	0	0	0	0	71.98910522460938	NaN	NaN	111.1179428100586	NaN	NaN	NaN	NaN	NaN	NaN
ENSSSAP00000005299.1;ENSSSAP00000005312.2;ENSSSAP00000122446.1	pep	Unknown	primary_assembly:Ssal_v3.1:3:69844343:69848157:1 gene:ENSSSAG00000002667.2 transcript:ENSSSAT00000005686.2 gene_biotype:protein_coding transcript_biotype:protein_coding gene_symbol:alyref description:Aly/REF export factor [Source:ZFIN;Acc:ZDB-GENE-070928-29];primary_assembly:Ssal_v3.1:3:69844170:69847712:1 gene:ENSSSAG00000002667.2 transcript:ENSSSAT00000005700.2 gene_biotype:protein_coding trans…				29977.8;26189.27;26386.47	10	10	10	10	10	10	10	10	10	10	740.7936401367188	677.5184326171875	618.9592895507812	470.7084045410156	671.4077758789062	764.7636108398438	794.0595092773438	619.5465087890625	753.658	685.5797729492188
ENSSSAP00000005307.2	pep	Unknown	primary_assembly:Ssal_v3.1:6:50240592:50273025:-1 gene:ENSSSAG00000002480.2 transcript:ENSSSAT00000005695.2 gene_biotype:protein_coding transcript_biotype:protein_coding gene_symbol:hsp90ab1 description:heat shock protein 90, alpha (cytosolic), class A member 1, tandem duplicate 2 [Source:ZFIN;Acc:ZDB-GENE-031001-3]				61632	2	2	2	2	2	2	2	2	2	2	32.349342346191406	30.35947036743164	30.243093490600586	15.434947967529297	23.695541381835938	18.79446029663086	19.262611389160156	20.058923721313477	29.017236709594727	18.455516815185547
ENSSSAP00000005327.2	pep	Unknown	primary_assembly:Ssal_v3.1:3:69859361:69862894:1 gene:ENSSSAG00000002688.2 transcript:ENSSSAT00000005717.2 gene_biotype:protein_coding transcript_biotype:protein_coding gene_symbol:arhgdia description:Rho GDP dissociation inhibitor (GDI) alpha [Source:ZFIN;Acc:ZDB-GENE-040426-2816]				14486.1	1	1	1	1	1	1	1	0	1	1	605.8480224609375	190.98223876953125	577.8365478515625	662.0772094726562	678.6782836914062	790.9489135742188	13.676863670349121	NaN	531.2904663085938	450.374
ENSSSAP00000005335.2;ENSSSAP00000005338.2;ENSSSAP00000005340.2;ENSSSAP00000019160.2;ENSSSAP00000019167.2;ENSSSAP00000019173.2;ENSSSAP00000019178.2;ENSSSAP00000137250.1;ENSSSAP00000169338.1;ENSSSAP00000172281.1	pep	Unknown	primary_assembly:Ssal_v3.1:6:43178247:43193767:1 gene:ENSSSAG00000002696.2 transcript:ENSSSAT00000005725.2 gene_biotype:protein_coding transcript_biotype:protein_coding gene_symbol:si:dkey-89b17.4 description:si:dkey-89b17.4 [Source:ZFIN;Acc:ZDB-GENE-030131-8215];primary_assembly:Ssal_v3.1:6:43177430:43198002:1 gene:ENSSSAG00000002696.2 transcript:ENSSSAT00000005728.2 gene_biotype:protein_coding …				135520.62;137651.97;133063.91;204139.69;169415.93;187009.13;171826.61;137866.15;172117.13;201682.98	15	14	14	12	11	12	12	11	14	13	53.63154983520508	61.57180404663086	60.32992935180664	58.83272933959961	64.35912322998047	47.561973571777344	86.74559783935547	49.57692337036133	49.86761474609375	58.46874237060547
ENSSSAP00000005336.2;ENSSSAP00000006499.2;ENSSSAP00000006506.2;ENSSSAP00000006654.2;ENSSSAP00000006849.2;ENSSSAP00000156142.1	pep	Unknown	primary_assembly:Ssal_v3.1:6:24519204:24577092:1 gene:ENSSSAG00000001883.2 transcript:ENSSSAT00000005726.2 gene_biotype:protein_coding transcript_biotype:protein_coding gene_symbol:spag9a description:sperm associated antigen 9a [Source:ZFIN;Acc:ZDB-GENE-070820-7];primary_assembly:Ssal_v3.1:6:24519285:24577092:1 gene:ENSSSAG00000001883.2 transcript:ENSSSAT00000006952.2 gene_biotype:protein_coding …				142547.88;145286.89;144199.51;135471.39;135130.96;145765.4	13	12	12	11	7	4	5	7	7	10	74.48167419433594	73.28903198242188	67.11459350585938	109.17283630371094	51.90803146362305	37.69807815551758	96.00182342529297	60.64910888671875	50.57712936401367	48.37145233154297
ENSSSAP00000005347.2;ENSSSAP00000005500.2	pep	Unknown	primary_assembly:Ssal_v3.1:6:95448939:95463742:-1 gene:ENSSSAG00000002469.2 transcript:ENSSSAT00000005740.2 gene_biotype:protein_coding transcript_biotype:protein_coding gene_symbol:HADHB description:hydroxyacyl-CoA dehydrogenase trifunctional multienzyme complex subunit beta [Source:HGNC Symbol;Acc:HGNC:4803];primary_assembly:Ssal_v3.1:6:95448939:95464254:-1 gene:ENSSSAG00000002469.2 transcript:…				48023.49;49617.23	28	27	27	27	29	31	29	28	28	27	1705.71	1689.9964599609375	1563.08	1705.2003173828125	1779.96	1920.007568359375	2133.411376953125	1788.521240234375	1611.52	1855.75
ENSSSAP00000005351.1;ENSSSAP00000134058.1	pep	Unknown	primary_assembly:Ssal_v3.1:7:13476012:13480519:1 gene:ENSSSAG00000002679.2 transcript:ENSSSAT00000005744.2 gene_biotype:protein_coding transcript_biotype:protein_coding;primary_assembly:Ssal_v3.1:7:13475561:13485561:1 gene:ENSSSAG00000002679.2 transcript:ENSSSAT00000192015.1 gene_biotype:protein_coding transcript_biotype:protein_coding				30879.12;35720.46	4	4	4	4	2	2	3	4	4	4	80.43856811523438	76.28630065917969	73.31903839111328	112.4660415649414	84.4055	68.25431060791016	167.2001495361328	104.24744415283203	58.72723388671875	63.201942443847656
ENSSSAP00000005366.1;ENSSSAP00000005383.2;ENSSSAP00000005387.1	pep	Unknown	primary_assembly:Ssal_v3.1:1:135732584:135748223:-1 gene:ENSSSAG00000002495.2 transcript:ENSSSAT00000005759.2 gene_biotype:protein_coding transcript_biotype:protein_coding gene_symbol:stml2 description:Stomatin-like protein 2 [Source:NCBI gene (formerly Entrezgene);Acc:100196714];primary_assembly:Ssal_v3.1:1:135732584:135742351:-1 gene:ENSSSAG00000002495.2 transcript:ENSSSAT00000005776.2 gene_bio…				39167.86;39219.96;38020.38	11	10	10	9	10	9	10	10	10	9	140.35873413085938	155.25787353515625	144.58030700683594	139.96310424804688	143.01649475097656	144.7003631591797	159.118	142.2495574951172	139.27703857421875	104.09933471679688
ENSSSAP00000005374.2;ENSSSAP00000005376.2;ENSSSAP00000005419.2;ENSSSAP00000038866.2;ENSSSAP00000039000.2;ENSSSAP00000039024.2	pep	Unknown	primary_assembly:Ssal_v3.1:6:41375160:41407085:1 gene:ENSSSAG00000041201.2 transcript:ENSSSAT00000005767.2 gene_biotype:protein_coding transcript_biotype:protein_coding gene_symbol:ACLY description:ATP citrate lyase a [Source:ZFIN;Acc:ZDB-GENE-031113-1];primary_assembly:Ssal_v3.1:3:60365838:60393474:-1 gene:ENSSSAG00000002610.2 transcript:ENSSSAT00000005769.2 gene_biotype:protein_coding transcrip…				120414.51;120321.36;119306.36;121989.59;116646.24;119399.5	47	45	47	43	48	47	39	46	49	46	917.2164306640625	962.935	1185.4178466796875	798.0150756835938	831.2969970703125	1134.733642578125	843.4937133789062	945.168	1011.0057983398438	1280.503662109375
ENSSSAP00000005375.2;ENSSSAP00000005409.2	pep	Unknown	primary_assembly:Ssal_v3.1:10:21778484:21783273:1 gene:ENSSSAG00000002699.2 transcript:ENSSSAT00000005768.2 gene_biotype:protein_coding transcript_biotype:protein_coding;primary_assembly:Ssal_v3.1:10:21778555:21783273:1 gene:ENSSSAG00000002699.2 transcript:ENSSSAT00000005803.2 gene_biotype:protein_coding transcript_biotype:protein_coding				95581.64;96443.58	22	22	19	21	22	22	23	21	20	19	5823.1	5469.31	6443.9	4918.21	6468.91	5296.12	4940.39	4654.44	5552.76	5139.01
ENSSSAP00000005389.1	pep	Unknown	primary_assembly:Ssal_v3.1:6:50273710:50276735:-1 gene:ENSSSAG00000002721.2 transcript:ENSSSAT00000005782.2 gene_biotype:protein_coding transcript_biotype:protein_coding				27343.4	7	7	6	6	7	6	6	6	6	6	614.3543701171875	597.8167724609375	671.7027587890625	651.4667358398438	811.3983764648438	904.0541381835938	838.914	785.278	661.9827270507812	712.0272216796875
ENSSSAP00000005398.2	pep	Unknown	primary_assembly:Ssal_v3.1:7:13513344:13515166:-1 gene:ENSSSAG00000002728.2 transcript:ENSSSAT00000005791.2 gene_biotype:protein_coding transcript_biotype:protein_coding				12437.3	9	9	9	9	10	9	9	9	9	9	1206.030517578125	1215.77	1237.030517578125	1772.7	935.8861083984375	638.7998657226562	871.7308959960938	1300.7674560546875	892.7323608398438	887.8229370117188
ENSSSAP00000005403.1;ENSSSAP00000133706.1	pep	Unknown	primary_assembly:Ssal_v3.1:6:31835977:31870987:-1 gene:ENSSSAG00000002730.2 transcript:ENSSSAT00000005796.2 gene_biotype:protein_coding transcript_biotype:protein_coding;primary_assembly:Ssal_v3.1:3:69957025:69996782:1 gene:ENSSSAG00000113166.1 transcript:ENSSSAT00000163301.1 gene_biotype:protein_coding transcript_biotype:protein_coding				41600.7;41600.7	4	3	4	4	4	4	4	4	4	4	69.82674407958984	71.06068420410156	73.22376251220703	89.30291748046875	85.94625854492188	110.28582000732422	119.0316390991211	110.5047836303711	82.65071105957031	98.48462677001953
ENSSSAP00000005412.2;ENSSSAP00000006059.2;ENSSSAP00000006149.2;ENSSSAP00000006224.2;ENSSSAP00000006357.1;ENSSSAP00000006547.2;ENSSSAP00000074699.2;ENSSSAP00000074784.2;ENSSSAP00000074812.2	pep	Unknown	primary_assembly:Ssal_v3.1:6:28160582:28171425:-1 gene:ENSSSAG00000064777.2 transcript:ENSSSAT00000005806.2 gene_biotype:protein_coding transcript_biotype:protein_coding gene_symbol:slc4a1a description:solute carrier family 4 member 1a (Diego blood group) [Source:ZFIN;Acc:ZDB-GENE-010525-1];primary_assembly:Ssal_v3.1:3:73520792:73532417:1 gene:ENSSSAG00000001877.2 transcript:ENSSSAT00000006488.2 …				96830.11;92407.92;104346.17;100044.19;98600.26;92925.7;98475.19;101995;96122.52	0	1	8	9	1	0	7	4	0	0	NaN	35.82801055908203	101.485	97.17256164550781	17.04630470275879	NaN	193.0850067138672	72.29741668701172	NaN	NaN
ENSSSAP00000005415.2;ENSSSAP00000142989.1;ENSSSAP00000179450.1	pep	Unknown	primary_assembly:Ssal_v3.1:6:9036454:9055018:-1 gene:ENSSSAG00000002735.2 transcript:ENSSSAT00000005809.2 gene_biotype:protein_coding transcript_biotype:protein_coding gene_symbol:mrpl12 description:mitochondrial ribosomal protein L12 [Source:ZFIN;Acc:ZDB-GENE-050417-187];primary_assembly:Ssal_v3.1:6:9036454:9055018:-1 gene:ENSSSAG00000002735.2 transcript:ENSSSAT00000178480.1 gene_biotype:protein…				20975.64;19637.97;21005.67	1	1	1	1	1	1	1	1	1	1	67.08767700195312	45.92971420288086	96.15302276611328	51.07524108886719	36.58804702758789	47.565032958984375	55.8873	28.411428451538086	58.875614166259766	29.236343383789062
ENSSSAP00000005418.2;ENSSSAP00000021417.2;ENSSSAP00000148032.1	pep	Unknown	primary_assembly:Ssal_v3.1:3:72441519:72452248:-1 gene:ENSSSAG00000010510.2 transcript:ENSSSAT00000005812.2 gene_biotype:protein_coding transcript_biotype:protein_coding gene_symbol:si:ch211-51c14.1 description:si:ch211-51c14.1 [Source:ZFIN;Acc:ZDB-GENE-120215-48];primary_assembly:Ssal_v3.1:3:72441519:72444779:-1 gene:ENSSSAG00000010510.2 transcript:ENSSSAT00000023012.2 gene_biotype:protein_codin…				45513.07;45119.91;52982.19	9	7	8	8	7	8	5	8	7	9	110.97372436523438	95.88129425048828	116.46087646484375	241.5583038330078	109.17428588867188	114.64575958251953	109.11178588867188	135.95480346679688	99.41636657714844	104.9063491821289
ENSSSAP00000005432.1;ENSSSAP00000005435.2;ENSSSAP00000005442.1;ENSSSAP00000005469.1;ENSSSAP00000005471.1;ENSSSAP00000005474.2;ENSSSAP00000075609.2;ENSSSAP00000140260.1;ENSSSAP00000176744.1;ENSSSAP00000180479.1	pep	Unknown	primary_assembly:Ssal_v3.1:7:6490525:6493634:1 gene:ENSSSAG00000002712.2 transcript:ENSSSAT00000005830.2 gene_biotype:protein_coding transcript_biotype:protein_coding;primary_assembly:Ssal_v3.1:7:6491111:6493634:1 gene:ENSSSAG00000002712.2 transcript:ENSSSAT00000005833.2 gene_biotype:protein_coding transcript_biotype:protein_coding;primary_assembly:Ssal_v3.1:7:6490770:6493634:1 gene:ENSSSAG000000…				24963.03;22264.57;21321.72;21211.51;19675.78;22234.46;20158.33;22043.63;22864.42;19710.78	2	2	2	2	2	2	2	2	2	2	124.11631774902344	96.18604278564453	120.46322631835938	150.03787231445312	124.132	127.32117462158203	171.77537536621094	172.3653564453125	105.2662124633789	112.05044555664062
ENSSSAP00000005434.2	pep	Unknown	primary_assembly:Ssal_v3.1:3:60397122:60402719:-1 gene:ENSSSAG00000002744.2 transcript:ENSSSAT00000005832.2 gene_biotype:protein_coding transcript_biotype:protein_coding description:2',3'-cyclic nucleotide 3' phosphodiesterase [Source:ZFIN;Acc:ZDB-GENE-030521-29]				77119	43	43	41	41	40	36	38	37	42	40	5769.61	5786.45	6235.83	7368.45	3972.83	2923.122802734375	4157.04	4231.19	3471.603271484375	3007.32
ENSSSAP00000005454.2;ENSSSAP00000005489.1;ENSSSAP00000131901.1	pep	Unknown	primary_assembly:Ssal_v3.1:1:155946027:155960628:-1 gene:ENSSSAG00000002698.2 transcript:ENSSSAT00000005852.2 gene_biotype:protein_coding transcript_biotype:protein_coding;primary_assembly:Ssal_v3.1:1:155946027:155960407:-1 gene:ENSSSAG00000002698.2 transcript:ENSSSAT00000005889.2 gene_biotype:protein_coding transcript_biotype:protein_coding;primary_assembly:Ssal_v3.1:1:155946033:155964860:-1 gen…				90785.45;89300.78;89949.53	16	16	16	16	16	15	16	15	15	13	1865.555908203125	1913.0181884765625	2268.82	2135.81	1430.7947998046875	1347.9249267578125	1282.45	1506.08	1710.49	1820.3218994140625
ENSSSAP00000005470.2;ENSSSAP00000005483.2;ENSSSAP00000005493.2;ENSSSAP00000005497.1	pep	Unknown	primary_assembly:Ssal_v3.1:1:135747451:135763917:1 gene:ENSSSAG00000002759.2 transcript:ENSSSAT00000005868.2 gene_biotype:protein_coding transcript_biotype:protein_coding gene_symbol:pigo description:phosphatidylinositol glycan anchor biosynthesis, class O [Source:ZFIN;Acc:ZDB-GENE-091204-80];primary_assembly:Ssal_v3.1:1:135749836:135763727:1 gene:ENSSSAG00000002759.2 transcript:ENSSSAT0000000588…				128773.87;115053.4;119163.73;117891.21	1	1	1	1	1	1	0	1	1	1	24.48006248474121	19.01341438293457	23.08007049560547	18.068382263183594	28.693641662597656	36.600406646728516	NaN	11.967509269714355	29.300952911376953	26.037967681884766
ENSSSAP00000005507.1;ENSSSAP00000124147.1	pep	Unknown	primary_assembly:Ssal_v3.1:1:135771425:135772633:1 gene:ENSSSAG00000002773.2 transcript:ENSSSAT00000005907.2 gene_biotype:protein_coding transcript_biotype:protein_coding gene_symbol:ccl19b description:chemokine (C-C motif) ligand 19b [Source:ZFIN;Acc:ZDB-GENE-091204-19];primary_assembly:Ssal_v3.1:1:135771425:135772634:1 gene:ENSSSAG00000002773.2 transcript:ENSSSAT00000246189.1 gene_biotype:prote…				11757.96;13080.57	0	0	2	0	0	0	1	2	1	0	NaN	NaN	57.79821014404297	NaN	NaN	NaN	66.37644958496094	104.7735595703125	45.2412	NaN
ENSSSAP00000005511.2;ENSSSAP00000005524.1;ENSSSAP00000005536.1;ENSSSAP00000019097.2;ENSSSAP00000019122.2;ENSSSAP00000134152.1;ENSSSAP00000159840.1	pep	Unknown	primary_assembly:Ssal_v3.1:6:43211481:43266222:-1 gene:ENSSSAG00000002736.2 transcript:ENSSSAT00000005911.2 gene_biotype:protein_coding transcript_biotype:protein_coding gene_symbol:stx1b description:syntaxin 1B [Source:NCBI gene (formerly Entrezgene);Acc:100195993];primary_assembly:Ssal_v3.1:6:43211578:43237821:-1 gene:ENSSSAG00000002736.2 transcript:ENSSSAT00000005925.2 gene_biotype:protein_cod…				33215.53;33956.69;26210.62;37602.83;34966.6;33343.71;31499.94	1	0	1	1	0	0	0	1	0	1	22.13912582397461	NaN	36.45688247680664	56.45610046386719	42.74170684814453	40.14186477661133	NaN	48.252403259277344	NaN	29.523244857788086
ENSSSAP00000005519.1;ENSSSAP00000005522.1;ENSSSAP00000005529.2;ENSSSAP00000027708.1;ENSSSAP00000124797.1	pep	Unknown	primary_assembly:Ssal_v3.1:1:135801512:135837569:1 gene:ENSSSAG00000002777.2 transcript:ENSSSAT00000005920.2 gene_biotype:protein_coding transcript_biotype:protein_coding gene_symbol:phf24 description:PHD finger protein 24 [Source:ZFIN;Acc:ZDB-GENE-091204-154];primary_assembly:Ssal_v3.1:1:135810707:135837554:1 gene:ENSSSAG00000002777.2 transcript:ENSSSAT00000005923.2 gene_biotype:protein_coding t…				47786.46;46626.05;49543.38;46999.46;48125.86	1	1	0	1	1	1	0	1	0	1	32.2419	38.193355560302734	NaN	39.65584945678711	51.95492172241211	39.50083923339844	NaN	56.749141693115234	NaN	51.953861236572266
ENSSSAP00000005537.1;ENSSSAP00000005582.1;ENSSSAP00000005601.1;ENSSSAP00000082916.2;ENSSSAP00000082928.1;ENSSSAP00000082935.1;ENSSSAP00000082942.2;ENSSSAP00000160861.1	pep	Unknown	primary_assembly:Ssal_v3.1:2:50302238:50324909:1 gene:ENSSSAG00000002310.2 transcript:ENSSSAT00000005938.2 gene_biotype:protein_coding transcript_biotype:protein_coding gene_symbol:rcor3 description:REST corepressor 3 [Source:ZFIN;Acc:ZDB-GENE-050208-371];primary_assembly:Ssal_v3.1:2:50305116:50322863:1 gene:ENSSSAG00000002310.2 transcript:ENSSSAT00000005985.2 gene_biotype:protein_coding transcri…				60829.87;47267.77;50781.48;60792.27;61082.06;59357.05;64256.65;70724.78	1	1	2	1	0	1	1	1	1	1	23.196680068969727	41.854007720947266	27.187984466552734	49.81690216064453	19.61333465576172	49.20412063598633	38.70195770263672	47.428199768066406	27.228979110717773	42.36005401611328
ENSSSAP00000005608.2	pep	Unknown	primary_assembly:Ssal_v3.1:1:135843574:135861101:1 gene:ENSSSAG00000002807.2 transcript:ENSSSAT00000006012.2 gene_biotype:protein_coding transcript_biotype:protein_coding gene_symbol:prkab1a description:protein kinase, AMP-activated, beta 1 non-catalytic subunit, a [Source:ZFIN;Acc:ZDB-GENE-040718-377]				29879.8	1	2	3	3	2	2	0	2	2	1	33.99732971191406	30.328062057495117	30.526771545410156	36.933616638183594	23.329730987548828	28.786724090576172	17.89373207092285	25.80655288696289	31.110559463500977	32.29175567626953
ENSSSAP00000005622.2;ENSSSAP00000005625.2	pep	Unknown	primary_assembly:Ssal_v3.1:CAJNNT020003890.1:239:7063:-1 gene:ENSSSAG00000002815.2 transcript:ENSSSAT00000006026.2 gene_biotype:protein_coding transcript_biotype:protein_coding;primary_assembly:Ssal_v3.1:CAJNNT020003890.1:616:7063:-1 gene:ENSSSAG00000002815.2 transcript:ENSSSAT00000006029.2 gene_biotype:protein_coding transcript_biotype:protein_coding				33904.94;33091.96	1	1	1	1	1	1	0	1	1	1	359.15081787109375	321.8233337402344	297.6236267089844	206.44203186035156	458.9855041503906	438.4935302734375	203.47984313964844	476.6448669433594	554.1848754882812	484.67047119140625
ENSSSAP00000005623.1;ENSSSAP00000005653.1	pep	Unknown	primary_assembly:Ssal_v3.1:1:155966027:155971495:-1 gene:ENSSSAG00000002781.2 transcript:ENSSSAT00000006027.2 gene_biotype:protein_coding transcript_biotype:protein_coding gene_symbol:atp5fa1 description:ATP synthase F1 subunit alpha [Source:HGNC Symbol;Acc:HGNC:823];primary_assembly:Ssal_v3.1:1:155966047:155972324:-1 gene:ENSSSAG00000002781.2 transcript:ENSSSAT00000006057.2 gene_biotype:protein_…				57097.64;59803.99	13	12	12	13	14	14	14	13	13	13	1763.4906005859375	1898.68	2038.365966796875	1727.1380615234375	2455.74	2452.45	2262.41	1886.313720703125	1521.7774658203125	1766.1690673828125
ENSSSAP00000005650.2;ENSSSAP00000156047.1	pep	Unknown	primary_assembly:Ssal_v3.1:6:29091907:29095386:1 gene:ENSSSAG00000002817.2 transcript:ENSSSAT00000006055.2 gene_biotype:protein_coding transcript_biotype:protein_coding gene_symbol:elob description:elongin B [Source:ZFIN;Acc:ZDB-GENE-020415-1];primary_assembly:Ssal_v3.1:3:72742281:72745992:-1 gene:ENSSSAG00000104437.1 transcript:ENSSSAT00000241854.1 gene_biotype:protein_coding transcript_biotype:…				14299.16;13376.12	9	9	8	7	9	7	6	8	9	9	309.5025329589844	332.1339111328125	273.40399169921875	274.822	249.38140869140625	135.1641387939453	219.1602325439453	291.2545166015625	305.4092102050781	318.0755920410156
ENSSSAP00000005651.2;ENSSSAP00000067228.2;ENSSSAP00000130503.1;ENSSSAP00000134070.1;ENSSSAP00000151355.1	pep	Unknown	primary_assembly:Ssal_v3.1:5:85948498:85987132:1 gene:ENSSSAG00000106754.1 transcript:ENSSSAT00000006054.2 gene_biotype:protein_coding transcript_biotype:protein_coding gene_symbol:dtbp1 description:Dysbindin [Source:NCBI gene (formerly Entrezgene);Acc:100195576];primary_assembly:Ssal_v3.1:2:6804971:6845533:-1 gene:ENSSSAG00000002103.2 transcript:ENSSSAT00000098731.2 gene_biotype:protein_coding t…				39415.48;39415.48;41058.4;41541.89;41541.89	2	2	2	2	2	2	2	2	2	2	58.06821060180664	55.25592041015625	65.55404663085938	42.78855895996094	51.74993133544922	47.07719421386719	52.321807861328125	40.76591491699219	38.87625503540039	37.6821
ENSSSAP00000005699.2	pep	Unknown	primary_assembly:Ssal_v3.1:17:61585511:61589370:1 gene:ENSSSAG00000002843.2 transcript:ENSSSAT00000006105.2 gene_biotype:protein_coding transcript_biotype:protein_coding gene_symbol:GALNT8 description:polypeptide N-acetylgalactosaminyltransferase 8 [Source:HGNC Symbol;Acc:HGNC:4130]				66156	1	1	0	0	0	1	0	0	0	1	53.0012	26.763822555541992	NaN	NaN	NaN	81.06775665283203	NaN	NaN	40.40443420410156	73.51335906982422
ENSSSAP00000005700.1;ENSSSAP00000005713.1;ENSSSAP00000174842.1;ENSSSAP00000175005.1	pep	Unknown	primary_assembly:Ssal_v3.1:7:7815745:7864581:-1 gene:ENSSSAG00000002854.2 transcript:ENSSSAT00000006106.2 gene_biotype:protein_coding transcript_biotype:protein_coding gene_symbol:lrch4 description:leucine-rich repeats and calponin homology (CH) domain containing 4 [Source:ZFIN;Acc:ZDB-GENE-060503-749];primary_assembly:Ssal_v3.1:7:7815747:7864581:-1 gene:ENSSSAG00000002854.2 transcript:ENSSSAT000…				83657.71;76321.97;76102.15;78165.44	9	7	8	8	7	6	7	7	8	7	65.14562225341797	63.28490447998047	72.56321716308594	66.29740142822266	64.13176727294922	79.07101440429688	112.43923950195312	62.78181457519531	88.7387	58.249732971191406
ENSSSAP00000005705.1;ENSSSAP00000005720.1	pep	Unknown	primary_assembly:Ssal_v3.1:10:10545492:10547453:1 gene:ENSSSAG00000002845.2 transcript:ENSSSAT00000006110.2 gene_biotype:protein_coding transcript_biotype:protein_coding gene_symbol:mrpl47 description:mitochondrial ribosomal protein L47 [Source:ZFIN;Acc:ZDB-GENE-030219-177];primary_assembly:Ssal_v3.1:10:10545501:10547453:1 gene:ENSSSAG00000002845.2 transcript:ENSSSAT00000006126.2 gene_biotype:pro…				30673.62;28572.1	2	2	1	1	2	2	2	1	2	1	101.36546325683594	96.53816223144531	87.59649658203125	74.91238403320312	149.57974243164062	154.66322326660156	194.85667419433594	119.26008605957031	70.41260528564453	116.39859771728516
ENSSSAP00000005710.2;ENSSSAP00000005714.2;ENSSSAP00000005717.2	pep	Unknown	primary_assembly:Ssal_v3.1:18:82305169:82332601:-1 gene:ENSSSAG00000100332.1 transcript:ENSSSAT00000006116.2 gene_biotype:protein_coding transcript_biotype:protein_coding gene_symbol:if4e2 description:Eukaryotic translation initiation factor 4E type 2 [Source:NCBI gene (formerly Entrezgene);Acc:100196384];primary_assembly:Ssal_v3.1:18:82305169:82326056:-1 gene:ENSSSAG00000100332.1 transcript:ENSS…				26026.19;25667.75;25869.05	8	6	7	6	7	7	5	8	8	8	234.5270538330078	230.75686645507812	197.07720947265625	138.42250061035156	234.62510681152344	242.1373748779297	227.2301788330078	182.2010040283203	215.82147216796875	215.14547729492188
ENSSSAP00000005726.2	pep	Unknown	primary_assembly:Ssal_v3.1:3:89162564:89190183:1 gene:ENSSSAG00000002863.2 transcript:ENSSSAT00000006133.2 gene_biotype:protein_coding transcript_biotype:protein_coding gene_symbol:eps8l1a description:eps8 like 1a [Source:ZFIN;Acc:ZDB-GENE-050306-14]				56987.2	7	8	6	6	8	9	3	5	9	9	97.52812957763672	98.22415924072266	83.00505828857422	75.51215362548828	99.45240783691406	150.003	128.54042053222656	88.98173522949219	128.30282592773438	118.18512725830078
ENSSSAP00000005760.1	pep	Unknown	primary_assembly:Ssal_v3.1:6:9603922:9611409:-1 gene:ENSSSAG00000002887.2 transcript:ENSSSAT00000006168.2 gene_biotype:protein_coding transcript_biotype:protein_coding gene_symbol:atp5h description:ATP synthase, H+ transporting, mitochondrial F0 complex, subunit d [Source:NCBI gene (formerly Entrezgene);Acc:100194602]				18105.6	16	14	13	13	16	15	16	14	13	14	2944.98	2987.44	3127.996337890625	3177.981201171875	3338.81	2354.559814453125	4162.19	3661.718017578125	3332.99	3464.22
ENSSSAP00000005761.1;ENSSSAP00000140140.1;ENSSSAP00000168743.1	pep	Unknown	primary_assembly:Ssal_v3.1:5:69207189:69229647:-1 gene:ENSSSAG00000086355.1 transcript:ENSSSAT00000006169.2 gene_biotype:protein_coding transcript_biotype:protein_coding gene_symbol:prss1 description:serine protease 1 [Source:ZFIN;Acc:ZDB-GENE-010131-7];primary_assembly:Ssal_v3.1:5:69207189:69219848:-1 gene:ENSSSAG00000086355.1 transcript:ENSSSAT00000164772.1 gene_biotype:protein_coding transcrip…				26384.77;25767.88;25177.1	2	2	2	2	2	2	2	2	2	2	3896.99	3525.87	3670.11	4618.78	1549.715087890625	5187.38	4024.723388671875	4252.35	3031.896728515625	3195.78
ENSSSAP00000005773.2;ENSSSAP00000038211.2	pep	Unknown	primary_assembly:Ssal_v3.1:3:72805160:72809576:1 gene:ENSSSAG00000002846.2 transcript:ENSSSAT00000006181.2 gene_biotype:protein_coding transcript_biotype:protein_coding gene_symbol:MYL11 description:myosin light chain, phosphorylatable, fast skeletal muscle [Source:HGNC Symbol;Acc:HGNC:29824];primary_assembly:Ssal_v3.1:6:29005241:29008513:-1 gene:ENSSSAG00000043158.2 transcript:ENSSSAT00000064160…				19557.17;18215.55	0	0	0	18	0	0	0	0	0	0	NaN	NaN	NaN	1	NaN	NaN	NaN	NaN	NaN	NaN
ENSSSAP00000005798.1	pep	Unknown	primary_assembly:Ssal_v3.1:10:10580260:10598055:-1 gene:ENSSSAG00000002898.2 transcript:ENSSSAT00000006206.2 gene_biotype:protein_coding transcript_biotype:protein_coding gene_symbol:actl6a description:actin-like 6A [Source:NCBI gene (formerly Entrezgene);Acc:100194751]				47821.3	16	16	15	15	15	15	15	16	16	16	400.4835205078125	402.1711120605469	388.0577697753906	356.0586242675781	355.5329895019531	407.03558349609375	418.2264099121094	331.5282897949219	365.25189208984375	372.5111999511719
ENSSSAP00000005821.2;ENSSSAP00000121778.1;ENSSSAP00000124373.1;ENSSSAP00000150077.1;ENSSSAP00000175118.1	pep	Unknown	primary_assembly:Ssal_v3.1:2:7568612:7590018:1 gene:ENSSSAG00000002917.2 transcript:ENSSSAT00000006233.2 gene_biotype:protein_coding transcript_biotype:protein_coding gene_symbol:ccd12 description:Coiled-coil domain-containing protein 12 [Source:NCBI gene (formerly Entrezgene);Acc:100195586];primary_assembly:Ssal_v3.1:5:85222987:85249737:-1 gene:ENSSSAG00000116467.1 transcript:ENSSSAT00000215876.…				18916.13;18725.84;14248.23;18248.25;16912.64	3	3	3	3	3	3	3	3	3	3	89.79690551757812	99.1754	86.404	69.44187927246094	79.66255950927734	99.87106323242188	119.14691162109375	81.45452117919922	93.29209899902344	97.01110076904297
ENSSSAP00000005836.2	pep	Unknown	primary_assembly:Ssal_v3.1:10:10598913:10620379:1 gene:ENSSSAG00000002929.2 transcript:ENSSSAT00000006248.2 gene_biotype:protein_coding transcript_biotype:protein_coding gene_symbol:GNB4 description:G protein subunit beta 4 [Source:HGNC Symbol;Acc:HGNC:20731]				37742.5	10	10	9	9	12	10	11	10	9	9	778.317	762.4956665039062	932.8842163085938	1106.7633056640625	781.5969848632812	798.059	1030.364013671875	856.4130249023438	782.9217529296875	801.7238159179688
ENSSSAP00000005838.1;ENSSSAP00000124756.1	pep	Unknown	primary_assembly:Ssal_v3.1:1:23155371:23165796:-1 gene:ENSSSAG00000002904.2 transcript:ENSSSAT00000006250.2 gene_biotype:protein_coding transcript_biotype:protein_coding;primary_assembly:Ssal_v3.1:1:23153951:23165796:-1 gene:ENSSSAG00000002904.2 transcript:ENSSSAT00000177113.1 gene_biotype:protein_coding transcript_biotype:protein_coding				56684.67;55476.41	5	5	5	4	5	5	5	5	5	5	78.26360321044922	84.59056091308594	68.13056182861328	104.48721313476562	89.18280029296875	92.51471710205078	125.81175231933594	79.03813934326172	78.84016418457031	89.34040069580078
ENSSSAP00000005849.2;ENSSSAP00000005856.2	pep	Unknown	primary_assembly:Ssal_v3.1:5:69264950:69275424:1 gene:ENSSSAG00000002934.2 transcript:ENSSSAT00000006262.2 gene_biotype:protein_coding transcript_biotype:protein_coding gene_symbol:zn576 description:Zinc finger protein 576 [Source:NCBI gene (formerly Entrezgene);Acc:100194986];primary_assembly:Ssal_v3.1:5:69264333:69275424:1 gene:ENSSSAG00000002934.2 transcript:ENSSSAT00000006271.2 gene_biotype:p…				47870.17;49629.17	14	15	14	14	14	14	13	12	14	13	171.2386932373047	204.1684112548828	205.2645721435547	192.6977081298828	184.98947143554688	165.8290557861328	192.658	205.78338623046875	198.55714416503906	211.91957092285156
ENSSSAP00000005854.1;ENSSSAP00000017497.2	pep	Unknown	primary_assembly:Ssal_v3.1:6:43454760:43457139:1 gene:ENSSSAG00000002926.2 transcript:ENSSSAT00000006268.2 gene_biotype:protein_coding transcript_biotype:protein_coding gene_symbol:eif1 description:eukaryotic translation initiation factor 1 [Source:ZFIN;Acc:ZDB-GENE-030131-956];primary_assembly:Ssal_v3.1:3:58306179:58308541:-1 gene:ENSSSAG00000008330.2 transcript:ENSSSAT00000018586.2 gene_biotype…				12808.67;12808.67	13	12	12	11	11	12	10	12	11	11	505.24285888671875	557.174	611.4993286132812	498.6463623046875	594.8702392578125	561.5325927734375	541.632	547.2739868164062	642.6439208984375	542.4466552734375
ENSSSAP00000005862.1	pep	Unknown	primary_assembly:Ssal_v3.1:7:7497204:7500994:-1 gene:ENSSSAG00000002920.2 transcript:ENSSSAT00000006277.2 gene_biotype:protein_coding transcript_biotype:protein_coding gene_symbol:rwdd description:RWD domain containing 4 [Source:ZFIN;Acc:ZDB-GENE-041010-61]				21266.2	5	5	5	5	5	4	3	5	5	5	103.02185821533203	110.69831085205078	122.22308349609375	97.6963	111.28385162353516	92.70629119873047	131.1084442138672	97.88548278808594	105.99937438964844	108.88750457763672
[truncated: 9,975 more rows]

## Sheet: 7. Coho salmon
PG.ProteinGroups	PG.Genes	PG.Organisms	PG.ProteinDescriptions	PG.WBGene	PG.Locus	PG.Status	PG.MolecularWeight	[1] 230123_Diego_R_7_C1.1_DIA_BA7_1_3833.d.PG.NrOfStrippedSequencesIdentified	[2] 230123_Diego_R_8_C1.2_DIA_BA8_1_3834.d.PG.NrOfStrippedSequencesIdentified	[3] 230123_Diego_R_9_C1.3_DIA_BB1_1_3835.d.PG.NrOfStrippedSequencesIdentified	[4] 230123_Diego_R_19_C2.1_DIA_BC3_1_3849.d.PG.NrOfStrippedSequencesIdentified	[5] 230123_Diego_R_20_C2.2_DIA_BC4_1_3850.d.PG.NrOfStrippedSequencesIdentified	[6] 230123_Diego_R_21_C2.3_DIA_BC5_1_3851.d.PG.NrOfStrippedSequencesIdentified	[7] 230123_Diego_R_31_C3.1_DIA_BD7_1_3865.d.PG.NrOfStrippedSequencesIdentified	[8] 230123_Diego_R_32_C3.2_DIA_BD8_1_3866.d.PG.NrOfStrippedSequencesIdentified	[9] 230123_Diego_R_33_C3.3_DIA_BE1_1_3867.d.PG.NrOfStrippedSequencesIdentified	[1] 230123_Diego_R_7_C1.1_DIA_BA7_1_3833.d.PG.Quantity	[2] 230123_Diego_R_8_C1.2_DIA_BA8_1_3834.d.PG.Quantity	[3] 230123_Diego_R_9_C1.3_DIA_BB1_1_3835.d.PG.Quantity	[4] 230123_Diego_R_19_C2.1_DIA_BC3_1_3849.d.PG.Quantity	[5] 230123_Diego_R_20_C2.2_DIA_BC4_1_3850.d.PG.Quantity	[6] 230123_Diego_R_21_C2.3_DIA_BC5_1_3851.d.PG.Quantity	[7] 230123_Diego_R_31_C3.1_DIA_BD7_1_3865.d.PG.Quantity	[8] 230123_Diego_R_32_C3.2_DIA_BD8_1_3866.d.PG.Quantity	[9] 230123_Diego_R_33_C3.3_DIA_BE1_1_3867.d.PG.Quantity
[truncated: 9,776 more rows]

[truncated: 2 more sheets: 8. Cluster Atlantic salmon, 9. Cluster Coho salmon]
